# Supplementary material for: Genomic stability of mouse spermatogonial stem cells in vitro
Source: Sci Rep. 2021 Dec 17;11:24199. doi: 10.1038/s41598-021-03658-1 (PMC8683475; doi:10.1038/s41598-021-03658-1)
Supplement: Supplementary file 2 — Supplementary Table 1. [file 41598_2021_3658_MOESM2_ESM.csv]

sample	Chr	Start	End	Ref	Alt	Func.refGene	Gene.refGene	GeneDetail.refGene	ExonicFunc.refGene	AAChange.refGene
sub1	chr1	25008528	25008528	T	C	intergenic	Lmbrd1;Adgrb3	dist=242227;dist=58948	.	.
sub1	chr1	27999365	27999365	T	G	intergenic	Gm5524;Gm597	dist=97178;dist=776757	.	.
sub1	chr1	31543053	31543053	C	T	intergenic	Gm4850;Khdrbs2	dist=274992;dist=629669	.	.
sub1	chr1	31793889	31793889	G	A	intergenic	Gm4850;Khdrbs2	dist=525828;dist=378833	.	.
sub1	chr1	61447391	61447391	G	A	intergenic	9530026F06Rik;Pard3b	dist=51487;dist=191433	.	.
sub1	chr1	64234074	64234074	A	G	intergenic	Klf7;Creb1	dist=112685;dist=298730	.	.
sub1	chr1	70007185	70007185	G	A	intronic	Spag16	.	.	.
sub1	chr1	80018587	80018587	G	A	intergenic	Serpine2;Fam124b	dist=159922;dist=180112	.	.
sub1	chr1	85155575	85155575	C	A	UTR3	Gm38510	NM_001378664:c.*1324G>T	.	.
sub1	chr1	103257643	103257643	G	T	intergenic	NONE;Cdh20	dist=NONE;dist=1510877	.	.
sub1	chr1	120631332	120631332	T	G	intergenic	En1;Celrr	dist=23341;dist=456073	.	.
sub1	chr1	129691148	129691148	C	A	intronic	Thsd7b	.	.	.
sub1	chr1	143899903	143899903	C	T	intergenic	Uchl5;Rgs2	dist=92437;dist=99435	.	.
sub1	chr2	56657365	56657365	G	A	intergenic	Kcnj3;Mir195b	dist=1059220;dist=128446	.	.
sub1	chr2	87042003	87042003	C	T	intergenic	Olfr1105;Olfr1106	dist=7784;dist=6293	.	.
sub1	chr2	108080215	108080215	G	A	intergenic	Kcna4;Gm13923	dist=781711;dist=942331	.	.
sub1	chr2	154763785	154763785	G	A	intergenic	Chmp4b;Raly	dist=69002;dist=27325	.	.
sub1	chr2	168118538	168118538	T	A	intergenic	Pard6b;E130018N17Rik	dist=17335;dist=34065	.	.
sub1	chr3	7035557	7035557	C	T	intergenic	1700008P02Rik;Pkia	dist=415114;dist=331047	.	.
sub1	chr3	13024562	13024562	C	T	intergenic	Gm10745;Ralyl	dist=1180203;dist=447093	.	.
sub1	chr3	19242718	19242718	C	T	intronic	Pde7a	.	.	.
sub1	chr3	20033665	20033665	G	A	intronic	Hps3	.	.	.
sub1	chr3	22290994	22290994	C	A	intergenic	Rprl2;Naaladl2	dist=39387;dist=1507109	.	.
sub1	chr3	65168326	65168326	G	A	ncRNA_intronic	A330015K06Rik	.	.	.
sub1	chr3	72680286	72680286	C	T	intergenic	Gm6634;Sis	dist=1872995;dist=208271	.	.
sub1	chr3	131587061	131587061	G	A	intronic	Papss1	.	.	.
sub1	chr3	133490745	133490745	T	A	intronic	Tet2	.	.	.
sub1	chr3	155015697	155015697	C	A	intronic	Tnni3k	.	.	.
sub1	chr3	158552728	158552728	G	A	intronic	Lrrc7	.	.	.
sub1	chr4	16508411	16508411	G	A	intergenic	A530072M11Rik;Gm30092	dist=242186;dist=1038035	.	.
sub1	chr4	17788409	17788409	G	T	intergenic	Gm30092;Mmp16	dist=152218;dist=64663	.	.
sub1	chr4	23197350	23197350	G	A	intergenic	1700025O08Rik;Mms22l	dist=258915;dist=1299101	.	.
sub1	chr4	50554665	50554665	G	A	intergenic	Grin3a;Cylc2	dist=708896;dist=662013	.	.
sub1	chr4	51406074	51406074	G	A	intergenic	Cylc2;C630028M04Rik	dist=176146;dist=562020	.	.
sub1	chr4	62301595	62301595	A	G	intronic	Fkbp15	.	.	.
sub1	chr4	79906277	79906277	C	A	intergenic	A430085M09Rik;Tyrp1	dist=1308793;dist=927936	.	.
sub1	chr4	126754640	126754640	C	A	intronic	AU040320	.	.	.
sub1	chr4	139464274	139464274	G	A	intronic	Ubr4	.	.	.
sub1	chr5	9217738	9217738	G	A	intergenic	Dmtf1;Elapor2	dist=55962;dist=48380	.	.
sub1	chr5	36743162	36743162	G	T	intergenic	D5Ertd579e;Bloc1s4	dist=47141;dist=4212	.	.
sub1	chr5	38085453	38085453	C	T	intronic	Stx18	.	.	.
sub1	chr5	78289780	78289780	G	C	intergenic	1700017L05Rik;NONE	dist=820923;dist=NONE	.	.
sub1	chr5	90429346	90429346	G	T	intergenic	Gm9958;Alb	dist=60858;dist=31524	.	.
sub1	chr6	52324597	52324597	C	T	intergenic	Evx1;1700094M24Rik	dist=6219;dist=167854	.	.
sub1	chr6	77844563	77844563	A	C	intronic	Ctnna2	.	.	.
sub1	chr6	93307399	93307399	C	T	intergenic	9530026P05Rik;Magi1	dist=195650;dist=368054	.	.
sub1	chr6	109109479	109109479	C	T	intergenic	Edem1;Grm7	dist=250123;dist=1536033	.	.
sub1	chr6	110153102	110153102	C	T	intergenic	Edem1;Grm7	dist=1293746;dist=492410	.	.
sub1	chr6	113057850	113057850	A	C	intronic	Thumpd3	.	.	.
sub1	chr6	123261806	123261806	C	T	upstream	Clec4d	dist=301	.	.
sub1	chr6	127196410	127196410	C	T	ncRNA_intronic	9330179D12Rik	.	.	.
sub1	chr6	133076917	133076917	T	C	intergenic	Tas2r140;Smim10l1	dist=21124;dist=28322	.	.
sub1	chr6	133327821	133327821	C	A	intergenic	5530400C23Rik;Gm5885	dist=32031;dist=201368	.	.
sub1	chr6	142050037	142050037	G	A	intergenic	Gm6614;Slco1a6	dist=41292;dist=35724	.	.
sub1	chr7	10307525	10307525	C	T	intergenic	Vmn1r66;Vmn1r67	dist=32174;dist=139264	.	.
sub1	chr7	13112088	13112088	G	A	intergenic	Vmn1r86;Vmn1r87	dist=9141;dist=19383	.	.
sub1	chr7	57213485	57213485	C	A	intronic	Gabrg3	.	.	.
sub1	chr8	19451998	19451998	C	T	intergenic	Defb8;Defb7	dist=4392;dist=43099	.	.
sub1	chr8	29478633	29478633	G	A	intergenic	Unc5d;4933433F19Rik	dist=258997;dist=1089762	.	.
sub1	chr8	51296587	51296587	G	A	intergenic	Gm2516;1190028D05Rik	dist=880498;dist=1060024	.	.
sub1	chr8	55400158	55400158	G	T	intergenic	Gm51573;Gm51598	dist=25239;dist=98307	.	.
sub1	chr8	77014558	77014558	G	A	intronic	Nr3c2	.	.	.
sub1	chr8	83799155	83799155	G	T	intergenic	Gm46046;Gm26721	dist=53510;dist=87922	.	.
sub1	chr8	89853661	89853661	T	C	intergenic	Gm3134;Tox3	dist=782642;dist=393451	.	.
sub1	chr9	6399156	6399156	G	T	intergenic	Pdgfd;Dync2h1	dist=20311;dist=529395	.	.
sub1	chr9	7249913	7249913	G	A	intergenic	Dcun1d5;Mmp13	dist=41708;dist=22601	.	.
sub1	chr9	12341170	12341170	C	T	intergenic	Cntn5;4930568E12Rik	dist=1436395;dist=750097	.	.
sub1	chr9	23836473	23836473	G	T	intergenic	Bmper;Npsr1	dist=351258;dist=261545	.	.
sub1	chr9	34445593	34445593	C	T	intergenic	7630403G23Rik;Kirrel3	dist=386574;dist=43138	.	.
sub1	chr9	38910204	38910204	G	A	intergenic	Olfr926;Olfr930	dist=32100;dist=19969	.	.
sub1	chr9	44496612	44496612	G	A	intronic	Bcl9l	.	.	.
sub1	chr9	53194841	53194841	G	A	intronic	Ddx10	.	.	.
sub1	chr9	56938289	56938289	T	C	UTR3	Imp3	NM_133976:c.*228T>C	.	.
sub1	chr9	60623939	60623939	C	A	intronic	Lrrc49	.	.	.
sub1	chr9	81643790	81643790	T	G	ncRNA_intronic	D430036J16Rik	.	.	.
sub1	chr9	98386335	98386335	C	T	intronic	Nmnat3	.	.	.
sub1	chr10	3737485	3737485	C	A	intergenic	A330032P22Rik;Plekhg1	dist=5578;dist=2892	.	.
sub1	chr10	7873359	7873359	A	G	intergenic	Zc3h12d;Tab2	dist=2962;dist=32289	.	.
sub1	chr10	14935135	14935135	T	A	intergenic	Nmbr;C330004P14Rik	dist=163677;dist=856642	.	.
sub1	chr10	27056284	27056284	C	T	intronic	Lama2	.	.	.
sub1	chr10	60949283	60949283	C	T	intergenic	Pldi;Mir466j	dist=11151;dist=11440	.	.
sub1	chr10	61628217	61628217	C	G	UTR3	Npffr1	NM_001177511:c.*1832C>G	.	.
sub1	chr10	77686112	77686112	C	T	upstream	Tspear	dist=457	.	.
sub1	chr10	78394526	78394526	C	T	intergenic	Agpat3;Rrp1	dist=42826;dist=5836	.	.
sub1	chr10	80890322	80890322	G	A	exonic	Tmprss9	.	nonsynonymous SNV	Tmprss9:NM_001081688:exon10:c.G1405A:p.E469K
sub1	chr10	86000206	86000206	G	A	intronic	Bpifc	.	.	.
sub1	chr10	86000207	86000207	C	A	intronic	Bpifc	.	.	.
sub1	chr10	104721233	104721233	C	A	intergenic	Mir6411;Tmtc2	dist=433857;dist=466431	.	.
sub1	chr11	21568200	21568200	G	T	intronic	Mdh1	.	.	.
sub1	chr11	74329630	74329630	C	T	intergenic	Olfr59;Olfr410	dist=39984;dist=4652	.	.
sub1	chr11	80371575	80371575	C	T	intronic	5730455P16Rik	.	.	.
sub1	chr11	88240311	88240311	C	A	intergenic	Mrps23;Ccdc182	dist=28804;dist=53732	.	.
sub1	chr11	116931691	116931691	C	T	exonic	Mgat5b	.	nonsynonymous SNV	Mgat5b:NM_172948:exon3:c.C250T:p.R84C
sub1	chr12	37634964	37634964	C	T	intergenic	Agmo;Dgkb	dist=53032;dist=245210	.	.
sub1	chr12	97555511	97555511	G	T	intergenic	1700019M22Rik;Gm47415	dist=1508289;dist=520846	.	.
sub1	chr13	6273738	6273738	A	G	intergenic	Klf6;Pitrm1	dist=403345;dist=274419	.	.
sub1	chr13	61173556	61173556	C	A	intergenic	Ctsr;Cts6	dist=9368;dist=21591	.	.
sub1	chr13	101200527	101200527	C	T	intergenic	Slc30a5;5930438M14Rik	dist=367100;dist=31600	.	.
sub1	chr13	107165002	107165002	G	A	intergenic	3830408C21Rik;AI197445	dist=131484;dist=304820	.	.
sub1	chr13	116352861	116352861	T	G	intergenic	Isl1;4930435F18Rik	dist=43173;dist=449234	.	.
sub1	chr14	36252354	36252354	C	A	intergenic	4930474N05Rik;Ccser2	dist=155499;dist=622582	.	.
sub1	chr14	46070668	46070668	G	A	intergenic	Ddhd1;Ubb-ps	dist=412525;dist=13359	.	.
sub1	chr14	67246902	67246902	C	G	intronic	Ebf2	.	.	.
sub1	chr14	74397948	74397948	A	T	intergenic	4933402J15Rik;Htr2a	dist=28207;dist=242926	.	.
sub1	chr14	83969000	83969000	G	T	intergenic	NONE;Gm32455	dist=NONE;dist=77431	.	.
sub1	chr15	35537008	35537008	T	A	intronic	Vps13b	.	.	.
sub1	chr15	48356272	48356272	G	A	intronic	Csmd3	.	.	.
sub1	chr15	54654546	54654546	C	T	intergenic	Mal2;Ccn3	dist=51700;dist=91364	.	.
sub1	chr16	31785363	31785363	C	T	intronic	Dlg1	.	.	.
sub1	chr16	46172458	46172458	G	A	intergenic	Gm4737;Nectin3	dist=17381;dist=222400	.	.
sub1	chr16	63960365	63960365	C	T	intergenic	Epha3;Csnka2ip	dist=96190;dist=517446	.	.
sub1	chr17	81105385	81105385	C	A	intergenic	Thumpd2;Slc8a1	dist=40300;dist=267720	.	.
sub1	chr18	8765886	8765886	C	T	intergenic	Wac;Fzd8	dist=836858;dist=446970	.	.
sub1	chr18	25855845	25855845	G	A	intergenic	Celf4;NONE	dist=101688;dist=NONE	.	.
sub1	chr18	45057845	45057845	G	T	intergenic	Ythdc2;Kcnn2	dist=168125;dist=211014	.	.
sub1	chr18	45057846	45057846	A	C	intergenic	Ythdc2;Kcnn2	dist=168126;dist=211013	.	.
sub1	chr18	70476254	70476254	T	C	intronic	Stard6	.	.	.
sub1	chr19	15485028	15485028	C	T	intergenic	Tle4;Psat1	dist=886845;dist=420095	.	.
sub1	chr19	19114605	19114605	T	A	intergenic	Rorb;Gm3728	dist=3409;dist=891335	.	.
sub1	chr19	48008701	48008701	C	A	intronic	Cfap58	.	.	.
sub1	chr19	54374439	54374439	G	A	intergenic	Adra2a;Gpam	dist=325457;dist=693197	.	.
sub1	chr19	55418225	55418225	C	T	intronic	Vti1a	.	.	.
sub1	chrX	111859729	111859729	G	A	intergenic	Hdx;Tex16	dist=162650;dist=233791	.	.
sub1	chrX	139241659	139241659	G	A	ncRNA_intronic	Platr21	.	.	.
sub1	chrX	170736221	170736221	T	G	intergenic	Asmt;NONE	dist=58167;dist=NONE	.	.
sub2	chr1	45045729	45045729	C	A	intergenic	Gulp1;Col3a1	dist=248893;dist=265809	.	.
sub2	chr1	85033822	85033822	C	T	intergenic	Slc16a14;A530032D15Rik	dist=98739;dist=54317	.	.
sub2	chr1	95265635	95265635	G	A	intergenic	4930440C22Rik;Fam174a	dist=463163;dist=47993	.	.
sub2	chr1	115026132	115026132	C	T	intergenic	NONE;Cntnap5a	dist=NONE;dist=658605	.	.
sub2	chr1	149984018	149984018	C	T	intergenic	Pla2g4a;Ptgs2os	dist=22728;dist=90855	.	.
sub2	chr1	187996323	187996323	T	C	intronic	Esrrg	.	.	.
sub2	chr2	7013612	7013612	G	A	intronic	Celf2	.	.	.
sub2	chr2	22018976	22018976	A	C	intergenic	Gpr158;Myo3a	dist=188434;dist=208527	.	.
sub2	chr2	41050728	41050728	C	T	intronic	Lrp1b	.	.	.
sub2	chr2	44999886	44999886	A	G	intronic	Zeb2	.	.	.
sub2	chr2	64707737	64707737	C	T	intergenic	Fign;Grb14	dist=609699;dist=204745	.	.
sub2	chr2	101104286	101104286	C	T	intergenic	NONE;Iftap	dist=NONE;dist=456493	.	.
sub2	chr2	107731097	107731097	C	T	intergenic	Kcna4;Gm13923	dist=432593;dist=1291449	.	.
sub2	chr2	165792411	165792411	G	A	intronic	Zmynd8	.	.	.
sub2	chr2	170644760	170644760	C	A	intergenic	4930470P17Rik;Dok5	dist=42743;dist=87047	.	.
sub2	chr3	29439110	29439110	G	A	intronic	Egfem1	.	.	.
sub2	chr3	44989874	44989874	G	A	intergenic	NONE;2610316D01Rik	dist=NONE;dist=290565	.	.
sub2	chr3	46883809	46883809	A	G	intergenic	Pabpc4l;Mir6379	dist=435868;dist=16859	.	.
sub2	chr3	58637015	58637015	T	C	exonic	Erich6	.	synonymous SNV	Erich6:NM_001081262:exon1:c.A150G:p.G50G
sub2	chr3	62872120	62872120	G	T	intergenic	Gpr149;Mme	dist=266680;dist=423091	.	.
sub2	chr3	74548205	74548205	C	T	intergenic	Gm36069;Zbbx	dist=421771;dist=489690	.	.
sub2	chr4	46960463	46960463	C	T	intronic	Gabbr2	.	.	.
sub2	chr4	99324943	99324943	C	T	intergenic	Atg4c;Foxd3	dist=65156;dist=331356	.	.
sub2	chr4	121240844	121240844	C	T	intergenic	Rlf;Gm12888	dist=25760;dist=75472	.	.
sub2	chr4	134717304	134717304	C	T	intergenic	Man1c1;Ldlrap1	dist=13014;dist=28108	.	.
sub2	chr4	153855998	153855998	C	T	intergenic	Ajap1;BC039966	dist=373168;dist=92457	.	.
sub2	chr5	13065977	13065977	T	G	intergenic	Sema3d;Sema3a	dist=477034;dist=330807	.	.
sub2	chr5	18946762	18946762	G	A	intergenic	Gm31752;4921504A21Rik	dist=451480;dist=255606	.	.
sub2	chr5	19322550	19322550	C	T	intronic	Magi2	.	.	.
sub2	chr5	51277256	51277256	C	A	intergenic	Gm36814;Ppargc1a	dist=733666;dist=176993	.	.
sub2	chr5	63624916	63624916	G	C	intergenic	Dthd1;Nwd2	dist=736598;dist=24187	.	.
sub2	chr5	78812547	78812547	A	T	intergenic	1700017L05Rik;NONE	dist=1343690;dist=NONE	.	.
sub2	chr5	91150446	91150446	G	A	intergenic	Areg;Gm19619	dist=2014;dist=107125	.	.
sub2	chr5	132341714	132341714	G	A	intronic	Auts2	.	.	.
sub2	chr6	11108695	11108695	G	A	intergenic	AA545190;Ndufa4	dist=134317;dist=791677	.	.
sub2	chr6	15786891	15786891	C	T	intronic	Mdfic	.	.	.
sub2	chr6	18424792	18424792	C	T	intronic	Cttnbp2	.	.	.
sub2	chr6	32188453	32188453	C	T	intronic	Plxna4	.	.	.
sub2	chr6	43082970	43082970	A	G	intergenic	Olfr444;Olfr441	dist=126538;dist=32774	.	.
sub2	chr6	52961422	52961422	G	A	intronic	Jazf1	.	.	.
sub2	chr6	102906889	102906889	C	T	intergenic	Mir6373;Chl1	dist=112404;dist=603987	.	.
sub2	chr6	139341676	139341676	A	G	intergenic	4922502N22Rik;Rergl	dist=19100;dist=151506	.	.
sub2	chr6	148665135	148665135	C	T	ncRNA_intronic	4930528G23Rik	.	.	.
sub2	chr7	5988176	5988176	C	T	intergenic	Vmn1r64;Vmn1r65	dist=103634;dist=19574	.	.
sub2	chr7	34654468	34654468	G	A	intronic	Kctd15	.	.	.
sub2	chr7	65213040	65213040	C	T	ncRNA_exonic	1810049I09Rik	.	.	.
sub2	chr7	69941495	69941495	C	T	intergenic	4930402F11Rik;Gm29683	dist=441806;dist=237373	.	.
sub2	chr7	76941110	76941110	C	T	intronic	Agbl1	.	.	.
sub2	chr7	76963703	76963703	C	T	intronic	Agbl1	.	.	.
sub2	chr7	79094162	79094162	C	T	exonic	Acan	.	nonsynonymous SNV	Acan:NM_001361500:exon10:c.C1940T:p.T647I	Acan:NM_007424:exon10:c.C1940T:p.T647I
sub2	chr7	91898348	91898348	C	T	intronic	Dlg2	.	.	.
sub2	chr7	97185319	97185319	C	T	intronic	Gab2	.	.	.
sub2	chr7	97824475	97824475	G	T	intronic	Pak1	.	.	.
sub2	chr7	109034415	109034415	G	T	UTR3	Ric3;Tub	NM_001311161:c.*4029C>A;NM_001038624:c.*4029C>A;NM_021885:c.*4158G>T	.	.
sub2	chr7	140502704	140502704	C	T	UTR3	Olfr536	NM_146520:c.*830G>A	.	.
sub2	chr8	11315643	11315643	G	A	intronic	Col4a2	.	.	.
sub2	chr8	23899077	23899077	C	T	intronic	Zmat4	.	.	.
sub2	chr8	55692066	55692066	G	A	intergenic	Gm51598;Adam29	dist=191697;dist=178846	.	.
sub2	chr8	91691370	91691370	C	T	intergenic	Fto;Irx3	dist=22937;dist=107141	.	.
sub2	chr8	93736945	93736945	C	T	intergenic	Gm30606;Gnao1	dist=16970;dist=73893	.	.
sub2	chr9	8521091	8521091	G	A	intergenic	Mir1899;Trpc6	dist=274210;dist=23051	.	.
sub2	chr9	40965487	40965487	G	A	upstream	Jhy	dist=934	.	.
sub2	chr9	45459581	45459581	A	C	intronic	Dscaml1	.	.	.
sub2	chr10	29149566	29149566	A	T	intronic	Soga3	.	.	.
sub2	chr10	104426534	104426534	G	A	intergenic	Mir6411;Tmtc2	dist=139158;dist=761130	.	.
sub2	chr10	111256264	111256264	G	T	intronic	Osbpl8	.	.	.
sub2	chr10	124400934	124400934	G	A	intergenic	Tafa2;4930503E24Rik	dist=659730;dist=68140	.	.
sub2	chr11	6774599	6774599	C	A	intergenic	Gm11981;Adcy1	dist=54562;dist=288834	.	.
sub2	chr11	49488491	49488491	T	G	intergenic	Olfr1386;Olfr1385	dist=17310;dist=6044	.	.
sub2	chr11	54814937	54814937	C	T	intergenic	Cdc42se2;Lyrm7os	dist=27234;dist=4982	.	.
sub2	chr11	67352139	67352139	C	T	exonic	Myh13	.	synonymous SNV	Myh13:NM_001081250:exon21:c.C2877T:p.D959D
sub2	chr11	97115775	97115775	A	C	upstream	Tbx21	dist=444	.	.
sub2	chr12	7640449	7640449	G	A	intergenic	1700101O22Rik;Apob	dist=260119;dist=337228	.	.
sub2	chr12	51359997	51359997	G	A	intronic	G2e3	.	.	.
sub2	chr12	53241818	53241818	G	A	intergenic	Akap6;Npas3	dist=90803;dist=6614	.	.
sub2	chr12	81188945	81188945	G	T	intergenic	Smoc1;Slc8a3	dist=2531;dist=8970	.	.
sub2	chr12	83442937	83442937	C	T	intronic	Dpf3	.	.	.
sub2	chr12	112489852	112489852	C	T	intronic	A530016L24Rik	.	.	.
sub2	chr13	68682840	68682840	C	A	intronic	Adcy2	.	.	.
sub2	chr13	70539634	70539634	C	T	intergenic	4930520P13Rik;1700100L14Rik	dist=291512;dist=33607	.	.
sub2	chr13	88477616	88477616	C	T	intergenic	NONE;Gm34585	dist=NONE;dist=43577	.	.
sub2	chr13	102001738	102001738	G	T	intergenic	Pik3r1;Cd180	dist=233521;dist=691809	.	.
sub2	chr13	110613754	110613754	G	A	intergenic	Plk2;Gm33045	dist=212911;dist=13491	.	.
sub2	chr14	9751980	9751980	G	A	intronic	Fhit	.	.	.
sub2	chr14	12022835	12022835	G	A	intronic	Ptprg	.	.	.
sub2	chr14	37893139	37893139	C	A	intergenic	Ghitm;Nrg3	dist=757817;dist=475812	.	.
sub2	chr14	41152244	41152244	A	C	intronic	Mbl1	.	.	.
sub2	chr14	59066526	59066526	C	T	intergenic	Fgf9;1700129C05Rik	dist=953806;dist=66510	.	.
sub2	chr14	95603245	95603245	G	C	intergenic	Pcdh9;Spertl	dist=1712566;dist=278009	.	.
sub2	chr14	97953395	97953395	C	T	intronic	Dach1	.	.	.
sub2	chr14	114354934	114354934	G	T	intergenic	NONE;4930524C18Rik	dist=NONE;dist=477031	.	.
sub2	chr14	123881088	123881088	C	T	intronic	Itgbl1	.	.	.
sub2	chr15	26593487	26593487	G	A	intronic	Fbxl7	.	.	.
sub2	chr15	49561952	49561952	C	T	intergenic	Csmd3;Trps1	dist=769963;dist=1092807	.	.
sub2	chr15	82937304	82937304	G	A	intergenic	Tcf20;Mir3080	dist=25170;dist=21914	.	.
sub2	chr15	92911115	92911115	G	A	intergenic	Pdzrn4;Gxylt1	dist=139296;dist=328615	.	.
sub2	chr16	31066644	31066644	A	G	intronic	Xxylt1	.	.	.
sub2	chr16	41627381	41627381	A	C	intronic	Lsamp	.	.	.
sub2	chr16	63328800	63328800	T	C	intergenic	Pros1;Epha3	dist=399458;dist=214732	.	.
sub2	chr16	66366935	66366935	C	T	intergenic	Vgll3;Cadm2	dist=500567;dist=288481	.	.
sub2	chr16	74303046	74303046	G	T	intronic	Robo2	.	.	.
sub2	chr16	84169677	84169677	T	C	intergenic	NONE;4930553E22Rik	dist=NONE;dist=201466	.	.
sub2	chr16	90331207	90331207	T	C	intergenic	Scaf4;Hunk	dist=46704;dist=55190	.	.
sub2	chr16	98107048	98107048	G	A	intergenic	A630089N07Rik;NONE	dist=24609;dist=NONE	.	.
sub2	chr17	36978762	36978762	C	A	exonic	2410137M14Rik	.	nonsynonymous SNV	2410137M14Rik:NM_029747:exon2:c.G175T:p.A59S
sub2	chr17	37909759	37909759	C	T	intergenic	Olfr127;Olfr128	dist=5240;dist=13809	.	.
sub2	chr17	40237997	40237997	G	A	intronic	Crisp3	.	.	.
sub2	chr18	13200851	13200851	G	A	intergenic	Hrh4;Gm36747	dist=177969;dist=307540	.	.
sub2	chr18	24988753	24988753	C	T	intronic	Fhod3	.	.	.
sub2	chr18	87486849	87486849	A	C	intergenic	Cbln2;Socs6	dist=768566;dist=1378320	.	.
sub2	chr19	5143662	5143662	G	A	intronic	Pacs1	.	.	.
sub2	chr19	6892504	6892504	G	A	intergenic	Ccdc88b;Prdx5	dist=34293;dist=14193	.	.
sub2	chr19	7645236	7645236	C	T	intergenic	Plaat5;Slc22a19	dist=4196;dist=27840	.	.
sub2	chr19	20794549	20794549	G	A	intronic	Tmc1	.	.	.
sub2	chr19	28743345	28743345	C	A	intergenic	D930032P07Rik;Slc1a1	dist=23318;dist=91790	.	.
sub2	chr19	53991109	53991109	C	T	intronic	Shoc2	.	.	.
sub2	chrX	45929288	45929288	C	A	intergenic	Prr32;4930515L19Rik	dist=836498;dist=338271	.	.
sub2	chrX	56600892	56600892	C	T	intergenic	Mmgt1;Slc9a6	dist=2948;dist=8889	.	.
sub3	chr1	16234645	16234645	C	A	intronic	Stau2	.	.	.
sub3	chr1	29622579	29622579	C	A	intergenic	Mir6342;Gm31465	dist=200967;dist=498434	.	.
sub3	chr1	38335373	38335373	G	A	intronic	Aff3	.	.	.
sub3	chr1	110568742	110568742	T	C	intergenic	Cdh7;Cdh19	dist=428839;dist=319584	.	.
sub3	chr1	116380195	116380195	G	A	intronic	Cntnap5a	.	.	.
sub3	chr1	180893216	180893216	G	T	exonic	Lefty2	.	nonsynonymous SNV	Lefty2:NM_177099:exon1:c.G33T:p.W11C
sub3	chr2	17876474	17876474	C	T	intergenic	Nebl;H2al2a	dist=145340;dist=119943	.	.
sub3	chr2	34403136	34403136	C	T	intergenic	Pbx3;Mapkap1	dist=31091;dist=3635	.	.
sub3	chr2	67569664	67569664	G	A	intronic	B3galt1	.	.	.
sub3	chr2	137136908	137136908	C	T	intergenic	Jag1;Gm14062	dist=20388;dist=733138	.	.
sub3	chr2	149033626	149033626	G	A	intergenic	Cst3;Cst10	dist=158114;dist=371623	.	.
sub3	chr3	4203424	4203424	C	A	intergenic	Hnf4g;1110015O18Rik	dist=543624;dist=595284	.	.
sub3	chr3	30941971	30941971	C	T	intronic	Phc3	.	.	.
sub3	chr3	31084670	31084670	C	G	intergenic	Prkci;Skil	dist=31930;dist=10388	.	.
sub3	chr3	59693207	59693207	C	T	intergenic	Igsf10;Aadacl2fm2	dist=348951;dist=36579	.	.
sub3	chr3	101186594	101186594	G	T	intergenic	Ptgfrn;Cd2	dist=76428;dist=89314	.	.
sub3	chr3	121068003	121068003	G	T	intergenic	6530403H02Rik;Rwdd3	dist=181271;dist=87399	.	.
sub3	chr3	144994336	144994336	C	T	intergenic	Clca4a;Clca1	dist=19291;dist=10201	.	.
sub3	chr4	25665467	25665467	C	T	intronic	Fut9	.	.	.
sub3	chr4	72603596	72603596	C	T	intergenic	C630043F03Rik;Aldoart1	dist=399666;dist=246987	.	.
sub3	chr4	114332136	114332136	G	A	intergenic	Skint11;Trabd2b	dist=87108;dist=74588	.	.
sub3	chr5	29300287	29300287	G	A	intronic	Lmbr1	.	.	.
sub3	chr5	29300288	29300288	G	A	intronic	Lmbr1	.	.	.
sub3	chr5	45715811	45715811	G	A	intronic	Lcorl	.	.	.
sub3	chr5	53755654	53755654	C	T	intergenic	Cckar;Tbc1d19	dist=47950;dist=53973	.	.
sub3	chr5	57244907	57244907	G	A	intergenic	NONE;4932441J04Rik	dist=NONE;dist=325177	.	.
sub3	chr5	62293794	62293794	C	T	intergenic	G6pd2;Arap2	dist=483317;dist=308652	.	.
sub3	chr5	71512189	71512189	C	T	intronic	Cox7b2	.	.	.
sub3	chr5	71512190	71512190	C	T	intronic	Cox7b2	.	.	.
sub3	chr5	83688636	83688636	G	T	intergenic	Tecrl;Epha5	dist=333441;dist=366129	.	.
sub3	chr5	99198044	99198044	G	T	intergenic	Prkg2;Rasgef1b	dist=160965;dist=19376	.	.
sub3	chr5	135786198	135786198	T	C	intronic	Mdh2	.	.	.
sub3	chr6	3138030	3138030	G	T	intergenic	NONE;Gm8579	dist=NONE;dist=150489	.	.
sub3	chr6	7329220	7329220	G	A	ncRNA_intronic	Gm19272	.	.	.
sub3	chr6	97799364	97799364	T	G	intergenic	Frmd4b;Mitf	dist=181707;dist=7694	.	.
sub3	chr7	6483895	6483895	G	A	intronic	Olfr5	.	.	.
sub3	chr7	64582108	64582108	C	T	intronic	Apba2	.	.	.
sub3	chr8	22670006	22670006	G	A	intronic	Ikbkb	.	.	.
sub3	chr8	60062886	60062886	G	A	intergenic	4930470O06Rik;Aadat	dist=218165;dist=443238	.	.
sub3	chr8	65191699	65191699	G	A	intergenic	Smim31;Marchf1	dist=62136;dist=426341	.	.
sub3	chr8	106936332	106936332	G	A	intronic	Sntb2	.	.	.
sub3	chr8	112460009	112460009	G	A	intergenic	Gm9564;Gm26994	dist=427654;dist=94608	.	.
sub3	chr9	3435371	3435371	C	T	intronic	Cwf19l2	.	.	.
sub3	chr9	81355128	81355128	C	T	intergenic	Impg1;Htr1b	dist=889690;dist=273163	.	.
sub3	chr9	118280166	118280166	T	C	intergenic	Gm17399;4933432G23Rik	dist=109784;dist=149673	.	.
sub3	chr10	3102506	3102506	G	A	intergenic	NONE;9230019H11Rik	dist=NONE;dist=17335	.	.
sub3	chr10	72273379	72273379	G	A	intergenic	1700049L16Rik;Zwint	dist=292674;dist=381467	.	.
sub3	chr10	111810113	111810113	C	T	intergenic	4933440J02Rik;Gm20758	dist=215840;dist=44408	.	.
sub3	chr11	52334099	52334099	G	A	intergenic	Tcf7;Vdac1	dist=51085;dist=26752	.	.
sub3	chr11	57961502	57961502	G	A	intergenic	Hand1;Larp1	dist=129355;dist=47562	.	.
sub3	chr11	62830244	62830244	C	T	intronic	Trim16	.	.	.
sub3	chr11	77062356	77062356	G	T	intronic	Nsrp1	.	.	.
sub3	chr11	119314678	119314678	C	T	intronic	Card14	.	.	.
sub3	chr12	41972113	41972113	C	T	intergenic	Immp2l;Gm33340	dist=16525;dist=994928	.	.
sub3	chr12	43875456	43875456	C	T	intergenic	Gm33340;Dnajb9	dist=841239;dist=330441	.	.
sub3	chr12	98138783	98138783	C	T	intergenic	Gm47415;Galc	dist=30190;dist=63517	.	.
sub3	chr13	11446179	11446179	T	C	intergenic	Chrm3;Zp4-ps	dist=1085376;dist=75873	.	.
sub3	chr13	52145666	52145666	G	A	intergenic	4921525O09Rik;Diras2	dist=21506;dist=358709	.	.
sub3	chr14	48130826	48130826	G	A	intronic	Peli2	.	.	.
sub3	chr14	82191618	82191618	C	A	intergenic	NONE;Gm32455	dist=NONE;dist=1854813	.	.
sub3	chr14	97168407	97168407	C	T	intergenic	Klhl1;Dach1	dist=649373;dist=618439	.	.
sub3	chr14	100263615	100263615	T	A	intergenic	Klf12;Prr30	dist=113819;dist=934075	.	.
sub3	chr14	119659709	119659709	T	C	intronic	Hs6st3	.	.	.
sub3	chr14	122289353	122289353	C	T	intronic	Clybl	.	.	.
sub3	chr14	122786236	122786236	C	T	intronic	Pcca	.	.	.
sub3	chr15	4378883	4378883	C	T	intronic	Plcxd3	.	.	.
sub3	chr15	4766430	4766430	C	T	intronic	C6	.	.	.
sub3	chr15	29260980	29260980	C	T	intergenic	Dnah5;Mir3964	dist=788935;dist=452351	.	.
sub3	chr15	46608695	46608695	C	T	intergenic	4930523O13Rik;4930548G14Rik	dist=112516;dist=14610	.	.
sub3	chr15	55360312	55360312	A	G	intronic	Col14a1	.	.	.
sub3	chr15	67930838	67930838	C	A	intergenic	1700012I11Rik;Zfat	dist=553744;dist=152900	.	.
sub3	chr16	62562396	62562396	C	G	intergenic	Epha6;Nsun3	dist=1956865;dist=172456	.	.
sub3	chr16	85446015	85446015	G	A	intergenic	App;Cyyr1	dist=272308;dist=10229	.	.
sub3	chr17	35010341	35010341	G	A	intronic	Vars	.	.	.
sub3	chr17	49031234	49031234	C	T	intronic	Lrfn2	.	.	.
sub3	chr17	72554796	72554796	G	A	intronic	Alk	.	.	.
sub3	chr18	42028220	42028220	T	A	intergenic	Grxcr2;Sh3rf2	dist=29171;dist=25490	.	.
sub3	chr18	54868103	54868103	T	C	intergenic	9330117O12Rik;Zfp608	dist=228233;dist=19942	.	.
sub3	chr19	56836017	56836017	A	C	intronic	Tdrd1	.	.	.
sub3	chr19	57571525	57571525	G	A	intergenic	6720468P15Rik;Atrnl1	dist=58737;dist=39509	.	.
sub3	chrX	66706623	66706623	A	C	intergenic	Slitrk2;Mir743	dist=45221;dist=70134	.	.
sub3	GL456212.1	139384	139384	A	G	intergenic	NONE;NONE	dist=NONE;dist=NONE	.	.
