# Supplementary material for: Genomic stability of mouse spermatogonial stem cells in vitro
Source: Sci Rep. 2021 Dec 17;11:24199. doi: 10.1038/s41598-021-03658-1 (PMC8683475; doi:10.1038/s41598-021-03658-1)
Supplement: Supplementary file 3 — Supplementary Table 2. [file 41598_2021_3658_MOESM3_ESM.csv]

sample	Chr	Start	End	Ref	Alt	Func.refGene	Gene.refGene	GeneDetail.refGene	ExonicFunc.refGene	AAChange.refGene
sub1	chr1	116401922	116401922	T	-	intronic	Cntnap5a	.	.	.
sub1	chr2	61772754	61772754	-	CTTT	intronic	Psmd14	.	.	.
sub1	chr3	111828180	111828180	-	GC	intergenic	Prmt6;Gm6602	dist=1577181;dist=53723	.	.
sub1	chr3	116678381	116678381	-	T	intronic	Slc35a3	.	.	.
sub1	chr6	22651930	22651930	A	-	intergenic	Gm38773;Ptprz1	dist=259832;dist=223572	.	.
sub1	chr7	80220234	80220234	-	CTGCTG	exonic	Sema4b	.	nonframeshift insertion	Sema4b:NM_001360135:exon10:c.1269_1270insCTGCTG:p.L427_Q428insLL	Sema4b:NM_013659:exon11:c.1269_1270insCTGCTG:p.L427_Q428insLL
sub1	chr11	25327143	25327144	AA	-	ncRNA_intronic	4933427E13Rik	.	.	.
sub1	chr11	25327155	25327155	A	-	ncRNA_intronic	4933427E13Rik	.	.	.
sub1	chr11	86830430	86830430	A	-	intergenic	Dhx40;Gm51288	dist=22770;dist=22174	.	.
sub1	chr13	73807030	73807032	TGT	-	intronic	Slc12a7	.	.	.
sub1	chr13	103387434	103387434	-	C	intergenic	Mast4;Gm30551	dist=52942;dist=203961	.	.
sub1	chr14	87797385	87797385	-	TATCTATG	intergenic	Tdrd3;Pcdh20	dist=251877;dist=667362	.	.
sub1	chrX	161843398	161843398	-	CA	intronic	Nhs	.	.	.
sub2	chr3	143300510	143300510	-	TAT	intergenic	A830019L24Rik;Gm6260	dist=42514;dist=370382	.	.
sub2	chr3	145788923	145788923	T	-	intronic	Ddah1	.	.	.
sub2	chr13	33766094	33766094	-	AAGGAAGA	intergenic	Serpinb6d;Serpinb6e	dist=94509;dist=66251	.	.
sub2	chr14	14666868	14666868	T	-	intergenic	Il3ra;Slc4a7	dist=311378;dist=36157	.	.
sub2	chr16	31066646	31066670	GGCAAGACCAAGGCAGGCTCCAACA	-	intronic	Xxylt1	.	.	.
sub2	chr18	79166527	79166530	TTTA	-	intergenic	Setbp1;Gm36718	dist=56083;dist=852764	.	.
sub2	chrX	102388325	102388328	ATAT	-	intronic	Hdac8	.	.	.
sub3	chr2	165179935	165179935	-	C	intronic	Cdh22	.	.	.
sub3	chr3	18832096	18832096	-	AC	intergenic	Gm30789;Armc1	dist=189001;dist=299306	.	.
sub3	chr5	71512173	71512188	CCAGAGACTACACCAC	-	intronic	Cox7b2	.	.	.
sub3	chr5	77082109	77082111	TCT	-	intergenic	Thegl;Gm51293	dist=20587;dist=2404	.	.
sub3	chr5	135973412	135973437	TCACATCTGTCTTGCAGGGGTCTTTT	-	intronic	Ssc4d	.	.	.
sub3	chr9	25123454	25123459	AAGGGA	-	intronic	Herpud2	.	.	.
sub3	chr10	3930933	3930936	CTCA	-	intronic	Plekhg1	.	.	.
sub3	chr10	70116764	70116764	-	T	intronic	Ccdc6	.	.	.
sub3	chr12	27108579	27108579	-	G	ncRNA_intronic	Gm20187	.	.	.
sub3	chr12	30607757	30607760	AACA	-	intergenic	Tmem18;Alkal2	dist=16538;dist=276564	.	.
sub3	chr13	118921831	118921831	-	A	intergenic	Fgf10;Nnt	dist=129258;dist=412486	.	.
sub3	chr14	79666940	79666940	-	AAT	intergenic	Cnmd;4930452G13Rik	dist=4757;dist=35980	.	.
sub3	chr15	34564710	34564710	-	G	intergenic	Pop1;Nipal2	dist=34057;dist=8089	.	.
sub3	chr15	45179745	45179748	ACAT	-	intergenic	Kcnv1;1700022A22Rik	dist=64811;dist=1144837	.	.
sub3	chr17	69484331	69484335	TTTCT	-	intronic	Akain1	.	.	.
