# Supplementary material for: Genomic stability of mouse spermatogonial stem cells in vitro
Source: Sci Rep. 2021 Dec 17;11:24199. doi: 10.1038/s41598-021-03658-1 (PMC8683475; doi:10.1038/s41598-021-03658-1)
Supplement: Supplementary file 4 — Supplementary Table 3. [file 41598_2021_3658_MOESM4_ESM.csv]

sample	Chr	Start	End	Ref	Alt	Func.refGene	Gene.refGene	GeneDetail.refGene	ExonicFunc.refGene	AAChange.refGene
sub1	chr1	12239354	12239354	G	C	intergenic	A830018L16Rik;Mir6341	dist=263452;dist=186632	.	.
sub1	chr1	12552540	12552540	C	T	intergenic	Mir6341;Gm17644	dist=126434;dist=115023	.	.
sub1	chr1	30640361	30640361	C	A	intergenic	Gm31465;Phf3	dist=501525;dist=161981	.	.
sub1	chr1	37364805	37364805	G	T	intronic	Inpp4a	.	.	.
sub1	chr1	51946209	51946209	G	T	intergenic	Myo1b;Stat4	dist=30231;dist=40939	.	.
sub1	chr1	57063124	57063124	G	T	intergenic	Satb2;1700126A01Rik	dist=82876;dist=64191	.	.
sub1	chr1	57318782	57318782	T	A	intergenic	BC055402;4930558J18Rik	dist=103786;dist=40440	.	.
sub1	chr1	60954729	60954729	C	A	intergenic	Ctla4;Icos	dist=38897;dist=23185	.	.
sub1	chr1	70522498	70522498	G	T	intronic	Spag16	.	.	.
sub1	chr1	72134691	72134691	C	A	intergenic	Gm4319;Mreg	dist=10933;dist=24542	.	.
sub1	chr1	73984039	73984039	G	T	intronic	Tns1	.	.	.
sub1	chr1	79714597	79714597	C	A	intronic	Wdfy1	.	.	.
sub1	chr1	95326400	95326400	G	T	intronic	Fam174a	.	.	.
sub1	chr1	100575531	100575531	C	A	intergenic	Cntnap5b;Gm20268	dist=84933;dist=580237	.	.
sub1	chr1	105878979	105878979	C	A	intergenic	Tnfrsf11a;Gm7160	dist=30998;dist=100371	.	.
sub1	chr1	111045600	111045600	C	A	intergenic	Cdh19;Dsel	dist=68007;dist=813102	.	.
sub1	chr1	119171676	119171676	G	T	intergenic	Gli2;Inhbb	dist=118057;dist=243787	.	.
sub1	chr1	120123643	120123643	C	T	intronic	3110009E18Rik	.	.	.
sub1	chr1	127733165	127733165	C	A	intronic	Acmsd	.	.	.
sub1	chr1	136091592	136091592	G	T	intronic	Cacna1s	.	.	.
sub1	chr1	148418701	148418701	A	T	intergenic	Brinp3;Pla2g4a	dist=1516229;dist=1410918	.	.
sub1	chr1	149272319	149272319	G	T	intergenic	NONE;Pla2g4a	dist=NONE;dist=557300	.	.
sub1	chr1	160559141	160559141	G	A	intronic	Rabgap1l	.	.	.
sub1	chr1	185488443	185488443	T	C	intergenic	Slc30a10;5033404E19Rik	dist=19682;dist=8863	.	.
sub1	chr2	4444432	4444432	G	T	intronic	Frmd4a	.	.	.
sub1	chr2	11022181	11022181	C	A	intergenic	Sfmbt2;Prkcq	dist=426928;dist=150201	.	.
sub1	chr2	11029406	11029406	G	T	intergenic	Sfmbt2;Prkcq	dist=434153;dist=142976	.	.
sub1	chr2	23120966	23120966	G	T	exonic	Mastl	.	nonsynonymous SNV	Mastl:NM_025979:exon10:c.C2265A:p.F755L
sub1	chr2	24465854	24465854	G	T	intronic	Pax8	.	.	.
sub1	chr2	35110712	35110712	G	T	intronic	Cntrl	.	.	.
sub1	chr2	47040255	47040255	C	A	intergenic	Gm13470;Gm13481	dist=597350;dist=1021965	.	.
sub1	chr2	48138069	48138069	G	T	ncRNA_intronic	Gm13481	.	.	.
sub1	chr2	49808096	49808096	C	T	intronic	Lypd6b	.	.	.
sub1	chr2	53967687	53967687	G	T	intergenic	Idi1-ps1;Rprm	dist=270817;dist=116406	.	.
sub1	chr2	55607448	55607448	C	A	intergenic	Kcnj3;Mir195b	dist=9303;dist=1178363	.	.
sub1	chr2	63829848	63829848	C	A	intergenic	Gm8541;Fign	dist=254560;dist=141660	.	.
sub1	chr2	77873494	77873494	G	T	intergenic	Zfp385b;Cwc22	dist=56678;dist=7665	.	.
sub1	chr2	77914654	77914654	T	G	intronic	Cwc22	.	.	.
sub1	chr2	77918426	77918426	T	A	intronic	Cwc22	.	.	.
sub1	chr2	77933148	77933148	A	G	intronic	Cwc22	.	.	.
sub1	chr2	77980440	77980440	A	T	intergenic	Cwc22;4930440I19Rik	dist=34084;dist=70737	.	.
sub1	chr2	77993809	77993809	C	T	intergenic	Cwc22;4930440I19Rik	dist=47453;dist=57368	.	.
sub1	chr2	86513337	86513337	G	T	intergenic	Olfr1076;Olfr1077-ps1	dist=3935;dist=12324	.	.
sub1	chr2	98156933	98156933	C	T	intergenic	Lrrc4c;NONE	dist=525269;dist=NONE	.	.
sub1	chr2	110086272	110086272	A	G	intergenic	Ccdc34os;Bbox1	dist=35793;dist=178811	.	.
sub1	chr2	112783234	112783234	C	A	intronic	Ryr3	.	.	.
sub1	chr2	124315813	124315813	G	T	intronic	Sema6d	.	.	.
sub1	chr2	131737204	131737204	G	T	intergenic	Adra1d;5330413P13Rik	dist=174707;dist=82802	.	.
sub1	chr2	136178494	136178494	A	G	intronic	Pak7	.	.	.
sub1	chr2	138680680	138680680	A	G	intergenic	Btbd3;Mir1952	dist=393258;dist=139249	.	.
sub1	chr2	150945990	150945990	C	T	intronic	Ninl	.	.	.
sub1	chr2	152620679	152620679	C	A	intergenic	Defb36;Defb25	dist=7950;dist=1677	.	.
sub1	chr2	155247635	155247635	T	G	intronic	Dynlrb1	.	.	.
sub1	chr2	170084189	170084189	C	A	intergenic	Tshz2;Zfp217	dist=11439;dist=24454	.	.
sub1	chr3	10283471	10283471	G	T	intronic	Fabp12	.	.	.
sub1	chr3	14624487	14624487	G	T	intergenic	Rbis;Car13	dist=13231;dist=17240	.	.
sub1	chr3	19319204	19319204	G	T	intergenic	Pde7a;Dnajc5b	dist=7882;dist=189391	.	.
sub1	chr3	21081383	21081383	G	T	intergenic	Agtr1b;7530428D23Rik	dist=714206;dist=672225	.	.
sub1	chr3	29322958	29322958	C	T	intronic	Egfem1	.	.	.
sub1	chr3	32323872	32323872	G	T	intergenic	Kcnmb2;Zmat3	dist=123692;dist=10922	.	.
sub1	chr3	45692073	45692073	C	A	intergenic	1700027H10Rik;Pabpc4l	dist=252764;dist=750124	.	.
sub1	chr3	57303596	57303596	C	T	intergenic	Tm4sf1;Gm51274	dist=1608;dist=13851	.	.
sub1	chr3	85563795	85563795	C	A	intergenic	Mir466k;Gatb	dist=96297;dist=10334	.	.
sub1	chr3	87068538	87068538	G	T	intergenic	Cd1d1;Kirrel	dist=69209;dist=10055	.	.
sub1	chr3	100969562	100969562	G	T	intronic	Ttf2	.	.	.
sub1	chr3	106667099	106667099	G	T	intergenic	Dram2;Lrif1	dist=91758;dist=17888	.	.
sub1	chr3	107467703	107467703	G	T	UTR3	Slc6a17	NM_172271:c.*3478C>A;NM_001293689:c.*3478C>A	.	.
sub1	chr3	112663171	112663171	T	A	intergenic	Gm6602;Amy2b	dist=581170;dist=484485	.	.
sub1	chr3	114253650	114253650	C	A	intergenic	Col11a1;Olfm3	dist=32894;dist=650428	.	.
sub1	chr3	127781125	127781125	G	A	upstream	Alpk1	dist=598	.	.
sub1	chr3	136381314	136381314	G	A	intergenic	Bank1;1700030L20Rik	dist=55248;dist=53956	.	.
sub1	chr3	153518935	153518935	G	T	intronic	St6galnac3	.	.	.
sub1	chr3	158387274	158387274	G	A	intronic	Lrrc7	.	.	.
sub1	chr4	10822477	10822477	G	T	intergenic	1700123O12Rik;Mir3471-1	dist=24675;dist=23023	.	.
sub1	chr4	13757509	13757509	G	T	intronic	Runx1t1	.	.	.
sub1	chr4	19633442	19633442	G	T	intronic	Wwp1	.	.	.
sub1	chr4	20115499	20115499	G	T	intergenic	Ggh;Nkain3	dist=49388;dist=3375	.	.
sub1	chr4	21467529	21467529	G	T	intergenic	Nkain3;Prdm13	dist=688861;dist=209951	.	.
sub1	chr4	25117254	25117254	C	A	intergenic	Gpr63;Fhl5	dist=108019;dist=82653	.	.
sub1	chr4	28584110	28584110	C	A	intergenic	4930548K13Rik;Epha7	dist=1878661;dist=229021	.	.
sub1	chr4	32695541	32695541	C	T	exonic	Mdn1	.	synonymous SNV	Mdn1:NM_001081392:exon25:c.C3579T:p.P1193P
sub1	chr4	33057012	33057012	G	A	intergenic	Ube2j1;Gabrr2	dist=4645;dist=6100	.	.
sub1	chr4	35009178	35009178	C	A	intronic	Mob3b	.	.	.
sub1	chr4	49218483	49218483	G	T	intronic	Plppr1	.	.	.
sub1	chr4	54834645	54834645	G	T	intergenic	Tmem38b;Zfp462	dist=972627;dist=113300	.	.
sub1	chr4	71426122	71426122	C	A	intergenic	Gm32209;Tle1	dist=760983;dist=683823	.	.
sub1	chr4	87521183	87521183	G	T	intergenic	Slc24a2;Mllt3	dist=290643;dist=248742	.	.
sub1	chr4	90826540	90826540	G	T	intergenic	Gm12633;Elavl2	dist=465226;dist=424149	.	.
sub1	chr4	102212096	102212096	C	A	intergenic	Gm12789;Pde4b	dist=221865;dist=42646	.	.
sub1	chr4	106213581	106213581	C	A	intergenic	Plpp3;Gm12724	dist=980814;dist=27632	.	.
sub1	chr4	115770870	115770870	G	T	intronic	Efcab14	.	.	.
sub1	chr4	116270521	116270521	G	T	intronic	Pik3r3	.	.	.
sub1	chr4	127678156	127678156	G	A	intergenic	1700080G11Rik;CK137956	dist=201314;dist=249436	.	.
sub1	chr4	136592268	136592268	C	T	intronic	Kdm1a	.	.	.
sub1	chr4	148668053	148668053	G	T	intronic	Gm572	.	.	.
sub1	chr4	152667278	152667278	C	T	intergenic	Nphp4;Gm833	dist=104094;dist=30262	.	.
sub1	chr4	154063840	154063840	C	A	intronic	Trp73	.	.	.
sub1	chr4	155471064	155471064	C	G	downstream	Tmem52	dist=206	.	.
sub1	chr5	6574244	6574244	T	G	intergenic	Steap1;Zfp804b	dist=824927;dist=194786	.	.
sub1	chr5	11992456	11992456	G	T	intergenic	4933402N22Rik;Sema3d	dist=69652;dist=390710	.	.
sub1	chr5	25301194	25301194	C	T	intronic	Kmt2c	.	.	.
sub1	chr5	29340792	29340792	C	A	intronic	Lmbr1	.	.	.
sub1	chr5	32410372	32410372	C	A	intergenic	Plb1;Ppp1cb	dist=46016;dist=48598	.	.
sub1	chr5	36139193	36139193	C	A	intronic	Sorcs2	.	.	.
sub1	chr5	39526529	39526529	C	T	ncRNA_intronic	4930513D17Rik	.	.	.
sub1	chr5	70827492	70827492	C	A	intronic	Gabrg1	.	.	.
sub1	chr5	75302041	75302041	G	T	intergenic	Pdgfra;Kit	dist=103835;dist=272946	.	.
sub1	chr5	78215579	78215579	C	A	intergenic	1700017L05Rik;NONE	dist=746722;dist=NONE	.	.
sub1	chr5	85053951	85053951	G	A	intergenic	Epha5;Cenpc1	dist=636569;dist=958074	.	.
sub1	chr5	90165607	90165607	G	T	intergenic	Adamts3;Cox18	dist=282273;dist=49118	.	.
sub1	chr5	109611333	109611333	G	T	intergenic	Crlf2;5430403G16Rik	dist=52340;dist=63210	.	.
sub1	chr5	117967917	117967917	A	G	intergenic	Nos1;Fbxo21	dist=9077;dist=8853	.	.
sub1	chr5	120456280	120456280	C	A	intergenic	Lhx5;Sdsl	dist=14823;dist=1921	.	.
sub1	chr5	132082085	132082085	T	A	intronic	Auts2	.	.	.
sub1	chr5	136286024	136286024	G	T	intronic	Cux1	.	.	.
sub1	chr5	137272397	137272397	C	A	intergenic	Muc3;Ache	dist=106351;dist=15857	.	.
sub1	chr6	28554318	28554318	G	A	intronic	Snd1	.	.	.
sub1	chr6	36028004	36028004	C	A	intergenic	Mtpn;9330158H04Rik	dist=488116;dist=305134	.	.
sub1	chr6	69352519	69352519	A	G	intergenic	Rprl1;Rpia	dist=25345;dist=1413201	.	.
sub1	chr6	75202066	75202066	G	T	intergenic	Gm31747;Ctnna2	dist=1593393;dist=1679571	.	.
sub1	chr6	79104513	79104513	G	A	intergenic	Gm20362;Gm20594	dist=68644;dist=713518	.	.
sub1	chr6	80503623	80503623	G	T	intronic	Lrrtm4	.	.	.
sub1	chr6	83433003	83433003	C	T	intronic	Tet3	.	.	.
sub1	chr6	116165882	116165882	G	T	intronic	Tmcc1	.	.	.
sub1	chr7	15878755	15878755	C	T	intronic	Crx	.	.	.
sub1	chr7	25989822	25989822	G	T	intergenic	Cyp2b10;Cyp2b13	dist=63198;dist=71673	.	.
sub1	chr7	29604050	29604050	C	A	intergenic	Sipa1l3;Catsperg2	dist=98590;dist=93169	.	.
sub1	chr7	34653363	34653363	C	A	intronic	Kctd15	.	.	.
sub1	chr7	38177037	38177037	T	C	intergenic	Ccne1;D530033B14Rik	dist=69547;dist=5535	.	.
sub1	chr7	38178991	38178991	A	T	intergenic	Ccne1;D530033B14Rik	dist=71501;dist=3581	.	.
sub1	chr7	38192250	38192250	G	A	intronic	1600014C10Rik	.	.	.
sub1	chr7	38196555	38196555	T	G	UTR3	1600014C10Rik	NM_001085385:c.*1585T>G;NM_028166:c.*1585T>G	.	.
sub1	chr7	38198239	38198239	C	T	downstream	1600014C10Rik	dist=674	.	.
sub1	chr7	42009101	42009101	G	A	intergenic	Vmn2r58;Vmn2r59	dist=136431;dist=2691	.	.
sub1	chr7	46760134	46760134	G	A	downstream	Hps5	dist=332	.	.
sub1	chr7	51977481	51977481	G	T	intronic	Gas2	.	.	.
sub1	chr7	55723242	55723242	C	A	intergenic	Luzp2;Siglech	dist=454354;dist=44942	.	.
sub1	chr7	58766302	58766302	G	T	intronic	Atp10a	.	.	.
sub1	chr7	61031484	61031484	C	A	ncRNA_intronic	A230006K03Rik	.	.	.
sub1	chr7	65102224	65102224	G	T	intronic	Fam189a1	.	.	.
sub1	chr7	70450552	70450552	C	A	intergenic	B130024G19Rik;4930441H08Rik	dist=39406;dist=1459143	.	.
sub1	chr7	101694268	101694268	G	T	intronic	Clpb	.	.	.
sub1	chr7	112314681	112314681	G	A	intronic	Mical2	.	.	.
sub1	chr7	119281065	119281065	G	T	intergenic	Gpr139;Gp2	dist=96527;dist=161472	.	.
sub1	chr7	121525145	121525145	C	A	intergenic	Hs3st2;4933432K03Rik	dist=23377;dist=62241	.	.
sub1	chr7	125999285	125999285	C	A	intronic	Gsg1l	.	.	.
sub1	chr7	141988293	141988293	C	A	exonic	Brsk2	.	synonymous SNV	Brsk2:NM_001009929:exon12:c.C1086A:p.P362P	Brsk2:NM_001009930:exon12:c.C1086A:p.P362P	Brsk2:NM_001276763:exon12:c.C1086A:p.P362P	Brsk2:NM_029426:exon12:c.C1086A:p.P362P
sub1	chr8	30305228	30305228	C	A	intergenic	Unc5d;4933433F19Rik	dist=1085592;dist=263167	.	.
sub1	chr8	34741590	34741590	G	T	intergenic	B930018H19Rik;Dusp4	dist=101274;dist=66020	.	.
sub1	chr8	35320716	35320716	G	T	intergenic	Gm34647;Ppp1r3b	dist=59285;dist=55043	.	.
sub1	chr8	38519602	38519602	C	A	intronic	Sgcz	.	.	.
sub1	chr8	40583951	40583951	G	T	intronic	Mtmr7	.	.	.
sub1	chr8	54142386	54142386	C	T	intronic	Vegfc	.	.	.
sub1	chr8	94126756	94126756	C	A	intergenic	Bbs2;Mt4	dist=28247;dist=10448	.	.
sub1	chr8	101236196	101236196	G	T	intergenic	A330008L17Rik;Cdh11	dist=1502758;dist=1395899	.	.
sub1	chr8	109931429	109931429	C	A	intronic	Phlpp2	.	.	.
sub1	chr8	123815172	123815172	A	T	intronic	Rab4a	.	.	.
sub1	chr8	125433823	125433823	C	A	intronic	Sipa1l2	.	.	.
sub1	chr9	26029150	26029150	C	A	intergenic	Eepd1;B3gat1	dist=425040;dist=704658	.	.
sub1	chr9	33289693	33289693	G	T	intergenic	Gm27162;7630403G23Rik	dist=360727;dist=752678	.	.
sub1	chr9	34382697	34382697	T	A	intergenic	7630403G23Rik;Kirrel3	dist=323678;dist=106034	.	.
sub1	chr9	47756174	47756174	C	A	intronic	Cadm1	.	.	.
sub1	chr9	56432001	56432001	C	A	intronic	Hmg20a	.	.	.
sub1	chr9	56593933	56593933	G	T	intergenic	Hmg20a;Lingo1	dist=96997;dist=24531	.	.
sub1	chr9	60334131	60334131	G	T	intronic	Thsd4	.	.	.
sub1	chr9	60773960	60773960	C	T	intergenic	Larp6;Uaca	dist=35159;dist=20482	.	.
sub1	chr9	64110597	64110597	T	C	intergenic	Scarletltr;Lctl	dist=22552;dist=6550	.	.
sub1	chr9	69718942	69718942	C	A	intergenic	Anxa2;Foxb1	dist=227157;dist=38768	.	.
sub1	chr9	75086416	75086416	G	T	intronic	Myo5a	.	.	.
sub1	chr9	78139723	78139723	G	T	intronic	Cilk1	.	.	.
sub1	chr9	79146058	79146058	C	A	intergenic	Cd109;Gm10635	dist=429798;dist=297979	.	.
sub1	chr9	80198548	80198548	C	T	intronic	Myo6	.	.	.
sub1	chr9	82582564	82582564	G	T	intergenic	Mei4;Irak1bp1	dist=376557;dist=247242	.	.
sub1	chr9	93947262	93947262	C	A	intergenic	1700034K08Rik;Gm31957	dist=941529;dist=526098	.	.
sub1	chr9	94626332	94626332	C	A	intergenic	Dipk2a;Slc9a9	dist=88251;dist=43560	.	.
sub1	chr9	112350857	112350857	G	T	intergenic	2900079G21Rik;Gm39436	dist=1932;dist=972477	.	.
sub1	chr9	114389616	114389616	A	T	intronic	Crtap	.	.	.
sub1	chr10	8828098	8828098	C	T	intronic	Sash1	.	.	.
sub1	chr10	12708050	12708050	C	T	intronic	Utrn	.	.	.
sub1	chr10	19853643	19853643	C	T	intergenic	Slc35d3;Pex7	dist=2184;dist=6447	.	.
sub1	chr10	23231512	23231512	G	T	intronic	Eya4	.	.	.
sub1	chr10	30467942	30467942	C	A	intergenic	Cenpw;Trmt11	dist=267402;dist=66283	.	.
sub1	chr10	35119139	35119139	T	A	intergenic	Frk;Hs3st5	dist=507909;dist=1387668	.	.
sub1	chr10	36660757	36660757	C	A	intronic	Hs3st5	.	.	.
sub1	chr10	39639662	39639662	G	A	ncRNA_intronic	E130307A14Rik	.	.	.
sub1	chr10	40148658	40148658	C	A	intergenic	Slc16a10;Rpf2	dist=6404;dist=74588	.	.
sub1	chr10	43851280	43851280	C	A	intergenic	4933404K13Rik;Qrsl1	dist=17979;dist=22910	.	.
sub1	chr10	49641736	49641736	C	A	intronic	Grik2	.	.	.
sub1	chr10	52638114	52638114	G	T	intergenic	Zfa-ps;Slc35f1	dist=92375;dist=52387	.	.
sub1	chr10	56944332	56944332	G	A	intergenic	Gm36595;4930467K11Rik	dist=468365;dist=534051	.	.
sub1	chr10	61791171	61791171	C	A	intergenic	Macroh2a2;Col13a1	dist=7307;dist=47063	.	.
sub1	chr10	97693570	97693570	C	T	exonic	Ccer1	.	nonsynonymous SNV	Ccer1:NM_025724:exon1:c.C94T:p.H32Y
sub1	chr10	98893659	98893659	C	A	intergenic	Gm8633;Atp2b1	dist=541792;dist=20983	.	.
sub1	chr10	111052812	111052812	G	T	intergenic	Zdhhc17;Osbpl8	dist=42746;dist=111990	.	.
sub1	chr10	114657944	114657944	C	A	intronic	Trhde	.	.	.
sub1	chr10	119157149	119157149	C	T	intergenic	1700064J06Rik;Cand1	dist=54042;dist=41663	.	.
sub1	chr11	19685024	19685024	G	T	intergenic	4933406G16Rik;Spred2	dist=609284;dist=239418	.	.
sub1	chr11	40922071	40922071	C	T	intergenic	Ccng1;Gabrg2	dist=166785;dist=988119	.	.
sub1	chr11	45694291	45694291	G	T	intergenic	Gm12159;F630206G17Rik	dist=577363;dist=113792	.	.
sub1	chr11	59422058	59422058	C	A	intronic	Snap47	.	.	.
sub1	chr11	118845243	118845243	C	A	intronic	Rbfox3	.	.	.
sub1	chr12	12592339	12592339	C	A	intergenic	4921511I17Rik;Gm34637	dist=199864;dist=75393	.	.
sub1	chr12	16880147	16880147	G	T	intergenic	E2f6;Rock2	dist=53395;dist=14831	.	.
sub1	chr12	28432840	28432840	C	T	intergenic	Sox11;Dcdc2c	dist=1090122;dist=4955	.	.
sub1	chr12	52141738	52141738	G	A	intronic	Nubpl	.	.	.
sub1	chr12	56355496	56355496	G	T	intergenic	Mbip;Sfta3-ps	dist=9602;dist=134932	.	.
sub1	chr12	69546726	69546726	C	A	intergenic	5830428M24Rik;Vcpkmt	dist=71176;dist=30010	.	.
sub1	chr12	77555184	77555184	G	T	intergenic	Fut8;Gm6657	dist=79188;dist=641872	.	.
sub1	chr12	85795080	85795080	C	A	intronic	Flvcr2	.	.	.
sub1	chr12	88689259	88689259	G	T	intergenic	Adck1;Nrxn3	dist=227533;dist=105245	.	.
sub1	chr12	90054605	90054605	C	A	intronic	Nrxn3	.	.	.
sub1	chr12	100052636	100052636	G	T	intronic	Kcnk13	.	.	.
sub1	chr12	102965596	102965596	C	T	intronic	Unc79	.	.	.
sub1	chr12	102985128	102985128	G	T	intronic	Unc79	.	.	.
sub1	chr12	105400429	105400429	G	T	ncRNA_intronic	Gm2721	.	.	.
sub1	chr12	106103177	106103177	C	A	intergenic	Gm32635;1700121N20Rik	dist=4157;dist=339475	.	.
sub1	chr12	106175775	106175775	C	T	intergenic	Gm32635;1700121N20Rik	dist=76755;dist=266877	.	.
sub1	chr12	106499229	106499229	C	A	intergenic	1700121N20Rik;4933406K04Rik	dist=51563;dist=186378	.	.
sub1	chr12	109121215	109121215	C	T	intergenic	Begain;Dlk1	dist=52973;dist=332240	.	.
sub1	chr12	117254282	117254282	G	T	ncRNA_intronic	Gm5441	.	.	.
sub1	chr13	18286708	18286708	G	C	intronic	Pou6f2	.	.	.
sub1	chr13	19418702	19418702	C	A	intergenic	Stard3nl;9330199G10Rik	dist=22889;dist=44145	.	.
sub1	chr13	22253377	22253377	C	A	intergenic	Vmn1r194;Vmn1r195	dist=8272;dist=24940	.	.
sub1	chr13	25233393	25233393	C	A	intergenic	Dcdc2a;Nrsn1	dist=22687;dist=18646	.	.
sub1	chr13	29839799	29839799	C	G	intronic	Cdkal1	.	.	.
sub1	chr13	30600804	30600804	C	A	intergenic	Uqcrfs1;4930519D14Rik	dist=55488;dist=14239	.	.
sub1	chr13	32000322	32000322	A	G	intronic	Gmds	.	.	.
sub1	chr13	39081677	39081677	C	A	intergenic	5033403F01Rik;Gm40923	dist=115380;dist=690113	.	.
sub1	chr13	54694396	54694396	G	A	intergenic	Rnf44;Cdhr2	dist=6196;dist=7067	.	.
sub1	chr13	56554393	56554393	A	G	intergenic	Lect2;Tgfbi	dist=5855;dist=55193	.	.
sub1	chr13	58370890	58370890	C	A	intergenic	Kif27;2210016F16Rik	dist=15943;dist=9156	.	.
sub1	chr13	70799098	70799098	A	G	intronic	Adamts16	.	.	.
sub1	chr13	87239117	87239117	T	A	intergenic	Cox7c;Gm34585	dist=1192322;dist=1282076	.	.
sub1	chr13	97738785	97738785	C	A	ncRNA_intronic	5330416C01Rik	.	.	.
sub1	chr13	99886364	99886364	G	C	intergenic	Gm26559;Cartpt	dist=360311;dist=12119	.	.
sub1	chr13	100106724	100106724	C	G	intergenic	Bdp1;Serf1	dist=2654;dist=1295	.	.
sub1	chr13	102139079	102139079	G	A	intergenic	Pik3r1;Cd180	dist=370862;dist=554468	.	.
sub1	chr13	105483338	105483338	G	T	intergenic	Htr1a;Ipo11	dist=35205;dist=1311101	.	.
sub1	chr13	114107156	114107156	G	T	intronic	Arl15	.	.	.
sub1	chr14	9795122	9795122	C	A	intronic	Fhit	.	.	.
sub1	chr14	32680070	32680070	G	T	intronic	3425401B19Rik	.	.	.
sub1	chr14	34877127	34877127	G	T	intronic	Grid1	.	.	.
sub1	chr14	54104403	54104403	C	A	intergenic	Gm30214;Dad1	dist=1064937;dist=131082	.	.
sub1	chr14	57726432	57726432	C	T	intronic	Lats2	.	.	.
sub1	chr14	65750061	65750061	C	A	intronic	Scara5	.	.	.
sub1	chr14	67409448	67409448	G	A	intronic	Ebf2	.	.	.
sub1	chr14	67609810	67609810	G	T	intergenic	Gm38409;Cdca2	dist=107731;dist=66544	.	.
sub1	chr14	70585379	70585379	G	T	exonic	Fam160b2	.	nonsynonymous SNV	Fam160b2:NM_194345:exon16:c.C2056A:p.L686M
sub1	chr14	74799215	74799215	C	A	intronic	Lrch1	.	.	.
sub1	chr14	75275371	75275371	G	T	ncRNA_intronic	Mir466f-3	.	.	.
sub1	chr14	81817050	81817050	C	A	intergenic	Olfm4;NONE	dist=1793909;dist=NONE	.	.
sub1	chr14	97983832	97983832	A	T	intronic	Dach1	.	.	.
sub1	chr14	99384248	99384248	T	A	intergenic	Klf5;Gm41230	dist=70839;dist=137589	.	.
sub1	chr14	99384608	99384608	A	T	intergenic	Klf5;Gm41230	dist=71199;dist=137229	.	.
sub1	chr14	100012894	100012894	G	T	intronic	Klf12	.	.	.
sub1	chr14	106222174	106222174	C	A	intergenic	Trim52;1700128A07Rik	dist=112894;dist=195013	.	.
sub1	chr14	113066403	113066403	C	A	intergenic	Slitrk5;4930524C18Rik	dist=1383259;dist=1765562	.	.
sub1	chr14	123118014	123118014	C	A	intergenic	Tmtc4;AA536875	dist=134731;dist=50489	.	.
sub1	chr15	5283416	5283416	C	A	intergenic	Ptger4;5430437J10Rik	dist=39229;dist=212902	.	.
sub1	chr15	6253083	6253083	C	T	intergenic	Gm41259;Dab2	dist=208379;dist=46706	.	.
sub1	chr15	18107003	18107003	G	T	ncRNA_intronic	4921515E04Rik	.	.	.
sub1	chr15	22508898	22508898	A	T	intergenic	Cdh12;Hnrnpa1l2-ps2	dist=919365;dist=204922	.	.
sub1	chr15	37069555	37069555	C	A	intergenic	Zfp706;Gm16136	dist=62153;dist=162366	.	.
sub1	chr15	45209323	45209323	C	A	intergenic	Kcnv1;1700022A22Rik	dist=94389;dist=1115262	.	.
sub1	chr15	51018693	51018693	C	T	intergenic	Trps1;Gm19303	dist=128652;dist=212947	.	.
sub1	chr15	78205656	78205656	C	A	intronic	Pvalb	.	.	.
sub1	chr15	98640681	98640681	G	A	intronic	Cacnb3	.	.	.
sub1	chr16	16900896	16900896	G	A	intronic	Ppm1f	.	.	.
sub1	chr16	19513797	19513797	G	A	downstream	Olfr167	dist=899	.	.
sub1	chr16	21150786	21150786	T	C	intergenic	Gm6557;Teddm3	dist=87446;dist=1873	.	.
sub1	chr16	23435729	23435729	C	A	intergenic	Rtp1;Masp1	dist=1769;dist=16056	.	.
sub1	chr16	31471436	31471436	G	T	intergenic	Bdh1;Gm536	dist=12535;dist=146697	.	.
sub1	chr16	34194256	34194256	T	A	intronic	Kalrn	.	.	.
sub1	chr16	37581238	37581238	G	T	intronic	Hgd	.	.	.
sub1	chr16	39118605	39118605	A	T	intergenic	Igsf11;Gm36742	dist=91448;dist=68858	.	.
sub1	chr16	39627720	39627720	T	C	intergenic	Gm36742;Lsamp	dist=438770;dist=356644	.	.
sub1	chr16	60891920	60891920	G	T	intergenic	Epha6;Nsun3	dist=286389;dist=1842932	.	.
sub1	chr16	63426766	63426766	G	A	intergenic	Pros1;Epha3	dist=497424;dist=116766	.	.
sub1	chr16	64628233	64628233	C	A	intergenic	Csnka2ip;4930453N24Rik	dist=25902;dist=137872	.	.
sub1	chr16	66564925	66564925	C	A	intergenic	Vgll3;Cadm2	dist=698557;dist=90491	.	.
sub1	chr16	73196278	73196278	G	T	intergenic	Robo1;Robo2	dist=150178;dist=696028	.	.
sub1	chr16	74472164	74472164	C	A	intronic	Robo2	.	.	.
sub1	chr16	84451570	84451570	G	A	intergenic	4930553E22Rik;4930529L06Rik	dist=76065;dist=228219	.	.
sub1	chr16	88367197	88367197	C	A	intergenic	Grik1;Cldn17	dist=76981;dist=138610	.	.
sub1	chr16	97725936	97725936	G	A	intergenic	Tmprss2;Ripk4	dist=114741;dist=15997	.	.
sub1	chr17	5010550	5010550	T	C	intronic	Arid1b	.	.	.
sub1	chr17	8194243	8194243	C	A	intronic	Cep43	.	.	.
sub1	chr17	44299139	44299139	C	A	intergenic	Clic5;NONE	dist=18971;dist=NONE	.	.
sub1	chr17	48515310	48515310	G	T	intergenic	Unc5cl;Lrfn2	dist=46626;dist=417272	.	.
sub1	chr17	52529575	52529575	C	A	intergenic	Gm41600;Gm27217	dist=202965;dist=63406	.	.
sub1	chr17	70648907	70648907	G	T	intronic	Dlgap1	.	.	.
sub1	chr17	70858207	70858207	G	A	intergenic	Tgif1;Mir1195	dist=4675;dist=2296	.	.
sub1	chr17	74949475	74949475	C	A	ncRNA_intronic	Gm31759	.	.	.
sub1	chr17	75074102	75074102	G	T	intronic	Ltbp1	.	.	.
sub1	chr17	77849092	77849092	G	T	intergenic	Gm4710;Gm32282	dist=1960053;dist=350158	.	.
sub1	chr17	80302452	80302452	C	A	intergenic	Morn2;Arhgef33	dist=4976;dist=4955	.	.
sub1	chr17	81396497	81396497	G	T	intronic	Slc8a1	.	.	.
sub1	chr17	87610526	87610526	G	T	ncRNA_intronic	Gm46609	.	.	.
sub1	chr18	5488245	5488245	G	T	intergenic	Zfp438;Gm10125	dist=153438;dist=3256	.	.
sub1	chr18	16098289	16098289	G	T	intergenic	Chst9;Cdh2	dist=338132;dist=490588	.	.
sub1	chr18	16862279	16862279	C	T	intergenic	Gm15328;1700001G01Rik	dist=39496;dist=173229	.	.
sub1	chr18	18931662	18931662	T	C	intergenic	4930545E07Rik;Dsc3	dist=1350672;dist=1029268	.	.
sub1	chr18	23745000	23745000	G	T	intergenic	Dtna;Gm15972	dist=85281;dist=5448	.	.
sub1	chr18	25612935	25612935	C	A	intronic	Celf4	.	.	.
sub1	chr18	27125855	27125855	C	A	intergenic	Celf4;4930474G06Rik	dist=1371698;dist=1434309	.	.
sub1	chr18	27278745	27278745	G	T	intergenic	Celf4;4930474G06Rik	dist=1524588;dist=1281419	.	.
sub1	chr18	32631198	32631198	G	T	intergenic	Gypc;4930455D15Rik	dist=71164;dist=32444	.	.
sub1	chr18	61676079	61676079	C	T	intergenic	Carmn;Il17b	dist=10541;dist=11856	.	.
sub1	chr18	64602332	64602332	C	A	intronic	Atp8b1	.	.	.
sub1	chr18	66001061	66001061	A	T	intronic	Lman1	.	.	.
sub1	chr18	67146579	67146579	C	A	intronic	Gnal	.	.	.
sub1	chr18	67848730	67848730	T	C	intronic	Cep192	.	.	.
sub1	chr18	68911168	68911168	A	T	ncRNA_intronic	4930546C10Rik	.	.	.
sub1	chr18	69124084	69124084	A	G	intergenic	Mir145b;Tcf4	dist=101811;dist=220408	.	.
sub1	chr18	74572037	74572037	G	A	intronic	Myo5b	.	.	.
sub1	chr18	79144766	79144766	T	A	intergenic	Setbp1;Gm36718	dist=34322;dist=874528	.	.
sub1	chr18	83094479	83094479	G	T	intergenic	Zfp516;4921531P14Rik	dist=89165;dist=198313	.	.
sub1	chr19	4017511	4017511	G	T	intergenic	Ndufv1;Gstp1	dist=4756;dist=17900	.	.
sub1	chr19	16853531	16853531	G	T	intergenic	Vps13a;Foxb2	dist=72598;dist=18785	.	.
sub1	chr19	27353563	27353563	C	A	ncRNA_intronic	Gm35554	.	.	.
sub1	chr19	32586024	32586024	C	A	intergenic	Minpp1;Papss2	dist=70654;dist=9691	.	.
sub1	chr19	34498234	34498234	T	A	intronic	Lipa	.	.	.
sub1	chr19	36202046	36202046	C	A	intergenic	Ankrd1;Pcgf5	dist=82202;dist=146283	.	.
sub1	chr19	37230061	37230061	G	T	intergenic	Marchf5;4931408D14Rik	dist=5604;dist=28365	.	.
sub1	chr19	40072120	40072120	C	A	exonic	Cyp2c54	.	nonsynonymous SNV	Cyp2c54:NM_206537:exon3:c.G416T:p.R139M
sub1	chr19	43423024	43423024	G	T	intergenic	Hpse2;Cnnm1	dist=34669;dist=17389	.	.
sub1	chr19	51875502	51875502	C	A	intergenic	Gm26629;Ins1	dist=1096843;dist=388795	.	.
sub1	chr19	52592384	52592384	G	T	intergenic	Ins1;AA387883	dist=327375;dist=330797	.	.
sub1	chr19	55266479	55266479	G	T	intronic	Acsl5	.	.	.
sub1	chrX	51021122	51021122	C	A	intergenic	Rap2c;Mbnl3	dist=3104;dist=92372	.	.
sub3	chr1	34317687	34317687	G	A	intergenic	Dst;Mir5103	dist=9025;dist=115434	.	.
sub3	chr1	51944016	51944016	C	A	intergenic	Myo1b;Stat4	dist=28038;dist=43132	.	.
sub3	chr1	56829630	56829630	G	T	intronic	Satb2	.	.	.
sub3	chr1	57063124	57063124	G	T	intergenic	Satb2;1700126A01Rik	dist=82876;dist=64191	.	.
sub3	chr1	60702981	60702981	C	T	intergenic	Raph1;Cd28	dist=136216;dist=43407	.	.
sub3	chr1	61740596	61740596	C	A	intronic	Pard3b	.	.	.
sub3	chr1	64840116	64840116	T	A	intronic	Plekhm3	.	.	.
sub3	chr1	76583195	76583195	C	T	intergenic	Mir6343;Epha4	dist=73552;dist=783990	.	.
sub3	chr1	77166221	77166221	A	T	intergenic	Mir6343;Epha4	dist=656578;dist=200964	.	.
sub3	chr1	79714597	79714597	C	A	intronic	Wdfy1	.	.	.
sub3	chr1	87402129	87402129	C	A	intronic	Gigyf2	.	.	.
sub3	chr1	88897602	88897602	T	C	intergenic	Platr5;1700067G17Rik	dist=141869;dist=118511	.	.
sub3	chr1	105368515	105368515	G	T	intergenic	Gm17634;Pign	dist=6778;dist=149907	.	.
sub3	chr1	105878979	105878979	C	A	intergenic	Tnfrsf11a;Gm7160	dist=30998;dist=100371	.	.
sub3	chr1	119878391	119878391	G	T	intergenic	Ptpn4;Tmem177	dist=41320;dist=29510	.	.
sub3	chr1	124786245	124786245	G	A	intergenic	Dpp10;Actr3	dist=740686;dist=606660	.	.
sub3	chr1	136091592	136091592	G	T	intronic	Cacna1s	.	.	.
sub3	chr1	147808080	147808080	C	A	intergenic	Brinp3;Pla2g4a	dist=905608;dist=2021539	.	.
sub3	chr1	152542405	152542405	C	A	intronic	Rgl1	.	.	.
sub3	chr1	154892183	154892183	G	A	intergenic	Cacna1e;Gm9530	dist=166263;dist=171264	.	.
sub3	chr1	164406844	164406844	C	A	intronic	Nme7	.	.	.
sub3	chr1	168650839	168650839	C	A	intergenic	Mir6348;Mir6354	dist=160077;dist=368135	.	.
sub3	chr1	176525202	176525202	C	T	ncRNA_intronic	Gm36536	.	.	.
sub3	chr1	191220416	191220416	C	A	intergenic	Atf3;D730003I15Rik	dist=37083;dist=4038	.	.
sub3	chr10	12644912	12644912	C	A	intronic	Utrn	.	.	.
sub3	chr10	14744300	14744300	G	T	ncRNA_intronic	1700016L04Rik	.	.	.
sub3	chr10	18881499	18881499	C	A	intergenic	Perp;Tnfaip3	dist=24427;dist=119411	.	.
sub3	chr10	27573246	27573246	G	T	intronic	Lama2	.	.	.
sub3	chr10	31617880	31617880	C	T	intergenic	Rnf217;Nkain2	dist=8155;dist=71439	.	.
sub3	chr10	35119139	35119139	T	A	intergenic	Frk;Hs3st5	dist=507909;dist=1387668	.	.
sub3	chr10	40148658	40148658	C	A	intergenic	Slc16a10;Rpf2	dist=6404;dist=74588	.	.
sub3	chr10	46076746	46076746	C	T	intergenic	D030045P18Rik;Snord14d	dist=224728;dist=168002	.	.
sub3	chr10	59975264	59975264	T	C	intergenic	Ddit4;Anapc16	dist=23494;dist=12145	.	.
sub3	chr10	61791171	61791171	C	A	intergenic	Macroh2a2;Col13a1	dist=7307;dist=47063	.	.
sub3	chr10	75039104	75039104	G	A	intronic	Rab36	.	.	.
sub3	chr10	111052812	111052812	G	T	intergenic	Zdhhc17;Osbpl8	dist=42746;dist=111990	.	.
sub3	chr10	115952024	115952024	G	T	intergenic	Tspan8;Ptprr	dist=102131;dist=66339	.	.
sub3	chr10	126664149	126664149	T	G	intergenic	1700025K04Rik;Mir378d	dist=289817;dist=46133	.	.
sub3	chr11	38774933	38774933	G	T	intergenic	Gm12130;4930553C11Rik	dist=254888;dist=532770	.	.
sub3	chr11	49141772	49141772	C	A	intergenic	Olfr56;Olfr1395	dist=6385;dist=6487	.	.
sub3	chr11	54274455	54274455	G	T	intergenic	Il3;Acsl6	dist=7176;dist=29369	.	.
sub3	chr11	54376360	54376360	C	A	intronic	Meikin	.	.	.
sub3	chr11	64214214	64214214	C	A	intergenic	Gm12290;F930015N05Rik	dist=32040;dist=218921	.	.
sub3	chr11	76859122	76859122	A	T	intergenic	Cpd;Tmigd1	dist=12114;dist=31998	.	.
sub3	chr12	4308584	4308584	G	A	intronic	Ncoa1	.	.	.
sub3	chr12	10293631	10293631	C	T	intergenic	Osr1;Nt5c1b	dist=712131;dist=76340	.	.
sub3	chr12	16880147	16880147	G	T	intergenic	E2f6;Rock2	dist=53395;dist=14831	.	.
sub3	chr12	48793385	48793385	C	A	intergenic	Nova1;Gm34304	dist=1974618;dist=575345	.	.
sub3	chr12	53987312	53987312	G	A	intronic	Npas3	.	.	.
sub3	chr12	56355496	56355496	G	T	intergenic	Mbip;Sfta3-ps	dist=9602;dist=134932	.	.
sub3	chr12	57151925	57151925	A	G	intronic	Slc25a21	.	.	.
sub3	chr12	58765143	58765143	C	A	intergenic	Clec14a;Sec23a	dist=495885;dist=193241	.	.
sub3	chr12	65025612	65025612	T	C	intergenic	Togaram1;Prpf39	dist=3039;dist=10722	.	.
sub3	chr12	66678772	66678772	C	A	intronic	Mdga2	.	.	.
sub3	chr12	75655077	75655077	A	T	intronic	Wdr89	.	.	.
sub3	chr12	90296801	90296801	A	C	intronic	Nrxn3	.	.	.
sub3	chr12	98965825	98965825	G	A	intronic	Ttc8	.	.	.
sub3	chr12	102240863	102240863	G	T	intronic	Slc24a4	.	.	.
sub3	chr12	109121215	109121215	C	T	intergenic	Begain;Dlk1	dist=52973;dist=332240	.	.
sub3	chr12	118250994	118250994	C	A	intronic	Sp4	.	.	.
sub3	chr13	7658371	7658371	G	T	intergenic	Pfkp;Adarb2	dist=1009600;dist=544495	.	.
sub3	chr13	18286708	18286708	G	C	intronic	Pou6f2	.	.	.
sub3	chr13	19418702	19418702	C	A	intergenic	Stard3nl;9330199G10Rik	dist=22889;dist=44145	.	.
sub3	chr13	22253377	22253377	C	A	intergenic	Vmn1r194;Vmn1r195	dist=8272;dist=24940	.	.
sub3	chr13	30600804	30600804	C	A	intergenic	Uqcrfs1;4930519D14Rik	dist=55488;dist=14239	.	.
sub3	chr13	40464983	40464983	G	T	intergenic	Ofcc1;Tfap2a	dist=176972;dist=250319	.	.
sub3	chr13	45943287	45943287	C	T	intronic	Atxn1	.	.	.
sub3	chr13	54694396	54694396	G	A	intergenic	Rnf44;Cdhr2	dist=6196;dist=7067	.	.
sub3	chr13	54919063	54919063	C	A	intergenic	5330429C05Rik;4930526F13Rik	dist=4588;dist=7680	.	.
sub3	chr13	75219513	75219513	C	A	intergenic	Pcsk1;Mir682	dist=84654;dist=425533	.	.
sub3	chr13	88434604	88434604	T	C	intergenic	NONE;Gm34585	dist=NONE;dist=86589	.	.
sub3	chr13	114739742	114739742	G	T	intergenic	4930544M13Rik;Mocs2	dist=41920;dist=78495	.	.
sub3	chr14	12659730	12659730	C	A	intronic	Cadps	.	.	.
sub3	chr14	21385779	21385779	G	T	intronic	Adk	.	.	.
sub3	chr14	35481270	35481270	A	T	intronic	Grid1	.	.	.
sub3	chr14	36630315	36630315	G	T	intergenic	4930474N05Rik;Ccser2	dist=533460;dist=244621	.	.
sub3	chr14	54104403	54104403	C	A	intergenic	Gm30214;Dad1	dist=1064937;dist=131082	.	.
sub3	chr14	54322206	54322206	G	T	intergenic	Gm43305;Oxa1l	dist=24718;dist=38635	.	.
sub3	chr14	57726432	57726432	C	T	intronic	Lats2	.	.	.
sub3	chr14	79287189	79287189	A	C	intergenic	Zfp957;Rgcc	dist=39822;dist=1561	.	.
sub3	chr14	84378786	84378786	G	T	ncRNA_intronic	Gm32498	.	.	.
sub3	chr14	86894734	86894734	C	T	intronic	Diaph3	.	.	.
sub3	chr14	94535154	94535154	G	T	intergenic	Pcdh9;Spertl	dist=644475;dist=1346100	.	.
sub3	chr14	98106208	98106208	C	A	intronic	Dach1	.	.	.
sub3	chr14	100012894	100012894	G	T	intronic	Klf12	.	.	.
sub3	chr14	105620975	105620975	C	T	intergenic	9330188P03Rik;Mir6390	dist=27046;dist=2667	.	.
sub3	chr14	108199135	108199135	C	T	intergenic	1700128A07Rik;Slitrk1	dist=1712615;dist=710854	.	.
sub3	chr14	108769266	108769266	G	A	intergenic	NONE;Slitrk1	dist=NONE;dist=140723	.	.
sub3	chr14	111555474	111555474	C	A	intergenic	Slitrk6;Slitrk5	dist=800325;dist=119641	.	.
sub3	chr14	113066403	113066403	C	A	intergenic	Slitrk5;4930524C18Rik	dist=1383259;dist=1765562	.	.
sub3	chr14	122116591	122116591	A	C	intronic	Tm9sf2	.	.	.
sub3	chr14	124128009	124128009	C	A	intronic	Fgf14	.	.	.
sub3	chr15	11172794	11172794	C	A	intronic	Adamts12	.	.	.
sub3	chr15	23909936	23909936	A	T	intergenic	Cdh18;Basp1	dist=435518;dist=1453341	.	.
sub3	chr15	25851142	25851142	A	T	intronic	Retreg1	.	.	.
sub3	chr15	32140452	32140452	C	T	intergenic	Atpsckmt;Tas2r119	dist=522917;dist=36837	.	.
sub3	chr15	41801594	41801594	C	T	exonic	Oxr1	.	nonsynonymous SNV	Oxr1:NM_001130163:exon4:c.C160T:p.P54S	Oxr1:NM_001130165:exon4:c.C403T:p.P135S	Oxr1:NM_001358976:exon4:c.C403T:p.P135S	Oxr1:NM_130885:exon4:c.C160T:p.P54S	Oxr1:NM_001130166:exon6:c.C424T:p.P142S	Oxr1:NM_001358977:exon6:c.C424T:p.P142S	Oxr1:NM_001358978:exon6:c.C424T:p.P142S
sub3	chr15	53422420	53422420	C	A	intergenic	Ext1;Samd12	dist=76237;dist=39381	.	.
sub3	chr15	60483872	60483872	C	G	intergenic	4933412E24Rik;Lratd2	dist=467254;dist=335124	.	.
sub3	chr15	63650718	63650718	G	C	intergenic	Gm20740;4930449C09Rik	dist=171110;dist=67630	.	.
sub3	chr15	64080621	64080621	T	C	intergenic	Cyrib;Asap1	dist=20173;dist=6219	.	.
sub3	chr15	66585649	66585649	G	A	intronic	Phf20l1	.	.	.
sub3	chr15	67206859	67206859	G	T	intergenic	St3gal1;1700012I11Rik	dist=29977;dist=19910	.	.
sub3	chr15	77184324	77184324	C	A	intronic	Rbfox2	.	.	.
sub3	chr16	9236521	9236521	C	T	intergenic	1810013L24Rik;Grin2a	dist=377597;dist=331380	.	.
sub3	chr16	17603556	17603556	G	T	intergenic	Slc7a4;Smpd4	dist=26666;dist=15798	.	.
sub3	chr16	31471436	31471436	G	T	intergenic	Bdh1;Gm536	dist=12535;dist=146697	.	.
sub3	chr16	55850737	55850737	C	A	intronic	Nxpe3	.	.	.
sub3	chr16	87199677	87199677	A	T	intergenic	Gm32865;N6amt1	dist=71238;dist=154508	.	.
sub3	chr16	90286559	90286559	G	T	intergenic	Scaf4;Hunk	dist=2056;dist=99838	.	.
sub3	chr16	97725936	97725936	G	A	intergenic	Tmprss2;Ripk4	dist=114741;dist=15997	.	.
sub3	chr17	4564201	4564201	C	A	intergenic	4930548J01Rik;4930517M08Rik	dist=442099;dist=70779	.	.
sub3	chr17	5350511	5350511	G	T	intergenic	Arid1b;Tmem242	dist=2855;dist=60353	.	.
sub3	chr17	6838379	6838379	G	A	intergenic	Gm2885;Mir692-1	dist=10363;dist=56850	.	.
sub3	chr17	8213501	8213501	G	T	intergenic	Cep43;Ccr6	dist=17031;dist=22542	.	.
sub3	chr17	8647510	8647510	G	T	intronic	Pde10a	.	.	.
sub3	chr17	9619686	9619686	C	A	intergenic	6530411M01Rik;Pabpc6	dist=451664;dist=46811	.	.
sub3	chr17	16413934	16413934	G	T	intergenic	Rgmb;BC002059	dist=582688;dist=537602	.	.
sub3	chr17	33840061	33840061	G	T	intergenic	Ndufa7;Cd320	dist=1745;dist=3030	.	.
sub3	chr17	34686411	34686411	G	A	intronic	Tnxb	.	.	.
sub3	chr17	42327974	42327974	A	T	intronic	Ptchd4	.	.	.
sub3	chr17	44271026	44271026	G	A	intronic	Clic5	.	.	.
sub3	chr17	48121338	48121338	C	T	intergenic	1700067P10Rik;9830107B12Rik	dist=30418;dist=4267	.	.
sub3	chr17	48515310	48515310	G	T	intergenic	Unc5cl;Lrfn2	dist=46626;dist=417272	.	.
sub3	chr17	48789576	48789576	C	A	intergenic	Unc5cl;Lrfn2	dist=320892;dist=143006	.	.
sub3	chr17	58923515	58923515	C	A	intronic	Pdzph1	.	.	.
sub3	chr17	70648907	70648907	G	T	intronic	Dlgap1	.	.	.
sub3	chr18	6681735	6681735	C	A	intergenic	4921524L21Rik;Rab18	dist=42767;dist=83432	.	.
sub3	chr18	7025999	7025999	G	T	intergenic	Mkx;Armc4	dist=21220;dist=62234	.	.
sub3	chr18	16834711	16834711	C	T	intergenic	Gm15328;1700001G01Rik	dist=11928;dist=200797	.	.
sub3	chr18	25612935	25612935	C	A	intronic	Celf4	.	.	.
sub3	chr18	32631198	32631198	G	T	intergenic	Gypc;4930455D15Rik	dist=71164;dist=32444	.	.
sub3	chr18	45330167	45330167	C	A	intronic	Kcnn2	.	.	.
sub3	chr18	45624134	45624134	G	C	intronic	Kcnn2	.	.	.
sub3	chr18	53321750	53321750	C	A	intronic	Snx24	.	.	.
sub3	chr18	55058970	55058970	C	A	ncRNA_intronic	Gm4221	.	.	.
sub3	chr18	57483207	57483207	C	A	intergenic	Ctxn3;1700066O22Rik	dist=5073;dist=21215	.	.
sub3	chr18	61646268	61646268	G	T	ncRNA_exonic	Carmn	.	.	.
sub3	chr18	62841374	62841374	G	T	intergenic	Gm36598;Apcdd1	dist=75413;dist=80953	.	.
sub3	chr19	3408823	3408823	G	T	intergenic	Tesmin;Gal	dist=1000;dist=1092	.	.
sub3	chr19	5148545	5148545	C	A	intronic	Pacs1	.	.	.
sub3	chr19	8807162	8807162	T	G	intergenic	Zbtb3;Ttc9c	dist=2316;dist=1913	.	.
sub3	chr19	12893791	12893791	C	T	intergenic	Olfr1446;Olfr1447	dist=3216;dist=7058	.	.
sub3	chr19	36210656	36210656	C	A	intergenic	Ankrd1;Pcgf5	dist=90812;dist=137673	.	.
sub3	chr19	47768186	47768186	C	T	intronic	Cfap43	.	.	.
sub3	chr19	53824669	53824669	C	T	intronic	Rbm20	.	.	.
sub3	chr2	7533656	7533656	C	A	intergenic	Celf2;Gm30957	dist=137458;dist=1413280	.	.
sub3	chr2	8690816	8690816	G	A	intergenic	Celf2;Gm30957	dist=1294618;dist=256120	.	.
sub3	chr2	9762334	9762334	G	T	intergenic	Gm13219;Gata3	dist=295020;dist=94744	.	.
sub3	chr2	19907627	19907627	C	A	intergenic	Otud1;Etl4	dist=246348;dist=382286	.	.
sub3	chr2	23120966	23120966	G	T	exonic	Mastl	.	nonsynonymous SNV	Mastl:NM_025979:exon10:c.C2265A:p.F755L
sub3	chr2	27193636	27193636	T	G	intronic	Sardh	.	.	.
sub3	chr2	32470275	32470275	G	T	intergenic	Naif1;Fam102a	dist=14799;dist=65084	.	.
sub3	chr2	63562005	63562005	C	A	ncRNA_intronic	Gm8541	.	.	.
sub3	chr2	77873494	77873494	G	T	intergenic	Zfp385b;Cwc22	dist=56678;dist=7665	.	.
sub3	chr2	77914654	77914654	T	G	intronic	Cwc22	.	.	.
sub3	chr2	77918426	77918426	T	A	intronic	Cwc22	.	.	.
sub3	chr2	77933148	77933148	A	G	intronic	Cwc22	.	.	.
sub3	chr2	77980440	77980440	A	T	intergenic	Cwc22;4930440I19Rik	dist=34084;dist=70737	.	.
sub3	chr2	79219467	79219467	T	C	intergenic	Ube2e3;Itga4	dist=298884;dist=35959	.	.
sub3	chr2	85277726	85277726	T	G	intergenic	Lrrc55;Olfr987	dist=78976;dist=53241	.	.
sub3	chr2	85529406	85529406	C	T	intergenic	Fads2b;Olfr996	dist=10471;dist=49809	.	.
sub3	chr2	87123464	87123464	C	A	intergenic	Olfr259;Olfr1110	dist=15079;dist=11917	.	.
sub3	chr2	96448590	96448590	T	A	intronic	Lrrc4c	.	.	.
sub3	chr2	102797099	102797099	G	A	intergenic	Slc1a2;Cd44	dist=6315;dist=14043	.	.
sub3	chr2	104288683	104288683	G	T	intronic	D430041D05Rik	.	.	.
sub3	chr2	104598360	104598360	A	G	intronic	Cstf3	.	.	.
sub3	chr2	138680680	138680680	A	G	intergenic	Btbd3;Mir1952	dist=393258;dist=139249	.	.
sub3	chr2	142394230	142394230	G	T	intergenic	Macrod2;Kif16b	dist=4180;dist=224115	.	.
sub3	chr2	150945990	150945990	C	T	intronic	Ninl	.	.	.
sub3	chr2	154895803	154895803	T	A	intergenic	Eif2s2;a	dist=2897;dist=117767	.	.
sub3	chr2	162557070	162557070	G	T	intronic	Ptprt	.	.	.
sub3	chr3	6802540	6802540	T	G	intergenic	1700008P02Rik;Pkia	dist=182097;dist=564064	.	.
sub3	chr3	10283471	10283471	G	T	intronic	Fabp12	.	.	.
sub3	chr3	11783036	11783036	A	T	intergenic	Snx16;Gm10745	dist=1342906;dist=40193	.	.
sub3	chr3	16848816	16848816	C	A	intergenic	Gm30223;Mir124-2hg	dist=16050;dist=941105	.	.
sub3	chr3	42158958	42158958	C	A	intergenic	D3Ertd751e;NONE	dist=400017;dist=NONE	.	.
sub3	chr3	51447758	51447758	C	T	intronic	Naa15	.	.	.
sub3	chr3	58556461	58556461	C	A	intronic	Eif2a	.	.	.
sub3	chr3	65822396	65822396	A	G	intronic	Lekr1	.	.	.
sub3	chr3	66834334	66834334	G	T	intergenic	Veph1;Shox2	dist=537497;dist=137389	.	.
sub3	chr3	73784953	73784953	C	A	intergenic	Bche;Gm20356	dist=76538;dist=224266	.	.
sub3	chr3	85563795	85563795	C	A	intergenic	Mir466k;Gatb	dist=96297;dist=10334	.	.
sub3	chr3	89858506	89858506	C	G	UTR3	She	NM_172530:c.*3792C>G	.	.
sub3	chr3	92128375	92128375	T	C	intergenic	Prr9;Lelp1	dist=4428;dist=6619	.	.
sub3	chr3	100969562	100969562	G	T	intronic	Ttf2	.	.	.
sub3	chr3	104356856	104356856	C	T	intergenic	Magi3;Lrig2	dist=136450;dist=97127	.	.
sub3	chr3	106667099	106667099	G	T	intergenic	Dram2;Lrif1	dist=91758;dist=17888	.	.
sub3	chr3	108477357	108477357	C	A	intronic	Elapor1	.	.	.
sub3	chr3	112663171	112663171	T	A	intergenic	Gm6602;Amy2b	dist=581170;dist=484485	.	.
sub3	chr3	126787716	126787716	G	T	intronic	Camk2d	.	.	.
sub3	chr3	142714324	142714324	G	T	intronic	Kyat3	.	.	.
sub3	chr3	148391313	148391313	G	C	intergenic	Ttll7;Adgrl2	dist=1407305;dist=424273	.	.
sub3	chr3	151449261	151449261	G	T	intronic	Adgrl4	.	.	.
sub3	chr3	152389478	152389478	C	A	intronic	Usp33	.	.	.
sub3	chr3	158406503	158406503	T	C	intronic	Lrrc7	.	.	.
sub3	chr4	14599512	14599512	C	A	intronic	Slc26a7	.	.	.
sub3	chr4	17754052	17754052	C	T	intergenic	Gm30092;Mmp16	dist=117861;dist=99020	.	.
sub3	chr4	19633442	19633442	G	T	intronic	Wwp1	.	.	.
sub3	chr4	22399984	22399984	G	T	intronic	Fbxl4	.	.	.
sub3	chr4	26691846	26691846	T	C	ncRNA_intronic	4930548K13Rik	.	.	.
sub3	chr4	33057012	33057012	G	A	intergenic	Ube2j1;Gabrr2	dist=4645;dist=6100	.	.
sub3	chr4	34279685	34279685	G	T	intergenic	Spaca1;Gm20764	dist=229618;dist=31290	.	.
sub3	chr4	41531543	41531543	T	G	intronic	Fam219a	.	.	.
sub3	chr4	46666238	46666238	C	T	intronic	Gabbr2	.	.	.
sub3	chr4	54557615	54557615	C	G	intergenic	Tmem38b;Zfp462	dist=695597;dist=390330	.	.
sub3	chr4	54834645	54834645	G	T	intergenic	Tmem38b;Zfp462	dist=972627;dist=113300	.	.
sub3	chr4	70233882	70233882	A	G	intronic	Cdk5rap2	.	.	.
sub3	chr4	71028018	71028018	G	T	intergenic	Gm32209;Tle1	dist=362879;dist=1081927	.	.
sub3	chr4	82532562	82532562	C	A	ncRNA_intronic	Gm11266	.	.	.
sub3	chr4	87521183	87521183	G	T	intergenic	Slc24a2;Mllt3	dist=290643;dist=248742	.	.
sub3	chr4	114203663	114203663	C	T	intronic	Skint11	.	.	.
sub3	chr4	115212489	115212489	A	G	intergenic	Cyp4x1os;Cyp4a29	dist=74625;dist=29555	.	.
sub3	chr4	115770870	115770870	G	T	intronic	Efcab14	.	.	.
sub3	chr4	119087776	119087776	G	A	intergenic	Gm12866;Slc2a1	dist=18665;dist=20969	.	.
sub3	chr4	130796706	130796706	C	A	intronic	Sdc3	.	.	.
sub3	chr4	154063840	154063840	C	A	intronic	Trp73	.	.	.
sub3	chr4	155296457	155296457	T	A	intronic	Prkcz	.	.	.
sub3	chr5	6978827	6978827	G	T	intronic	Zfp804b	.	.	.
sub3	chr5	8462138	8462138	A	C	intergenic	Slc25a40;Rundc3b	dist=7299;dist=28198	.	.
sub3	chr5	19856323	19856323	T	A	intronic	Magi2	.	.	.
sub3	chr5	20589290	20589290	C	T	intronic	Magi2	.	.	.
sub3	chr5	32410372	32410372	C	A	intergenic	Plb1;Ppp1cb	dist=46016;dist=48598	.	.
sub3	chr5	39631711	39631711	G	T	intronic	Hs3st1	.	.	.
sub3	chr5	51910062	51910062	G	T	intergenic	Ppargc1a;Mir6417	dist=356141;dist=225840	.	.
sub3	chr5	71394684	71394684	G	A	intergenic	Gabra2;Cox7b2	dist=298835;dist=48139	.	.
sub3	chr5	82237439	82237439	G	T	intergenic	1700031L13Rik;Mir1187	dist=112726;dist=561505	.	.
sub3	chr5	92323523	92323523	C	G	UTR3	Cxcl9	NM_008599:c.*276G>C	.	.
sub3	chr5	117967917	117967917	A	G	intergenic	Nos1;Fbxo21	dist=9077;dist=8853	.	.
sub3	chr5	129180800	129180800	G	T	intronic	Adgrd1	.	.	.
sub3	chr5	134781257	134781257	C	T	intergenic	Eln;Tmem270	dist=33934;dist=120336	.	.
sub3	chr5	150885343	150885343	C	A	intergenic	Pds5b;Kl	dist=74674;dist=67264	.	.
sub3	chr6	10783493	10783493	C	A	intergenic	Nxph1;AA545190	dist=1534915;dist=187975	.	.
sub3	chr6	38861872	38861872	G	T	intronic	Hipk2	.	.	.
sub3	chr6	41595003	41595003	C	A	intergenic	Prss2;Ephb6	dist=69924;dist=10508	.	.
sub3	chr6	67924373	67924373	G	T	intergenic	4930515G16Rik;Rprl1	dist=358674;dist=1402564	.	.
sub3	chr6	130235933	130235933	G	A	intronic	Klra12;Klra15;Klra22	.	.	.
sub3	chr7	6346969	6346969	C	A	intergenic	Zfp583;Zfp78	dist=16535;dist=16339	.	.
sub3	chr7	36150719	36150719	C	A	intergenic	E130304I02Rik;Tshz3	dist=312645;dist=547399	.	.
sub3	chr7	38177037	38177037	T	C	intergenic	Ccne1;D530033B14Rik	dist=69547;dist=5535	.	.
sub3	chr7	38178991	38178991	A	T	intergenic	Ccne1;D530033B14Rik	dist=71501;dist=3581	.	.
sub3	chr7	38192250	38192250	G	A	intronic	1600014C10Rik	.	.	.
sub3	chr7	38196555	38196555	T	G	UTR3	1600014C10Rik	NM_001085385:c.*1585T>G;NM_028166:c.*1585T>G	.	.
sub3	chr7	38198239	38198239	C	T	downstream	1600014C10Rik	dist=674	.	.
sub3	chr7	38381313	38381313	C	A	ncRNA_intronic	Gm28453	.	.	.
sub3	chr7	45450077	45450077	G	T	intronic	Gys1	.	.	.
sub3	chr7	47695537	47695537	C	T	intergenic	Mrgpra3;Mrgpra4	dist=94165;dist=285257	.	.
sub3	chr7	55723242	55723242	C	A	intergenic	Luzp2;Siglech	dist=454354;dist=44942	.	.
sub3	chr7	65102224	65102224	G	T	intronic	Fam189a1	.	.	.
sub3	chr7	70505709	70505709	C	A	intergenic	B130024G19Rik;4930441H08Rik	dist=94563;dist=1403986	.	.
sub3	chr7	73060560	73060560	C	A	intergenic	Rpl17-ps10;Gm6567	dist=411210;dist=37192	.	.
sub3	chr7	96162333	96162333	C	T	intergenic	NONE;Tenm4	dist=NONE;dist=8911	.	.
sub3	chr7	105593501	105593501	C	A	intronic	Hpx	.	.	.
sub3	chr7	120122650	120122650	C	A	intergenic	Tmem159;Zp2	dist=1664;dist=4113	.	.
sub3	chr7	128907095	128907095	G	A	intergenic	Sec23ip;Plpp4	dist=122260;dist=349999	.	.
sub3	chr7	140705164	140705164	C	A	exonic	Olfr541	.	synonymous SNV	Olfr541:NM_146962:exon1:c.C912A:p.G304G
sub3	chr7	141988293	141988293	C	A	exonic	Brsk2	.	synonymous SNV	Brsk2:NM_001009929:exon12:c.C1086A:p.P362P	Brsk2:NM_001009930:exon12:c.C1086A:p.P362P	Brsk2:NM_001276763:exon12:c.C1086A:p.P362P	Brsk2:NM_029426:exon12:c.C1086A:p.P362P
sub3	chr8	7646522	7646522	C	A	intergenic	Gm17215;Efnb2	dist=218002;dist=970914	.	.
sub3	chr8	12663208	12663208	A	T	intronic	Tubgcp3	.	.	.
sub3	chr8	15904076	15904076	G	T	intronic	Csmd1	.	.	.
sub3	chr8	17667350	17667350	C	A	intergenic	Csmd1;Mcph1	dist=131965;dist=927781	.	.
sub3	chr8	18164969	18164969	G	T	intergenic	Csmd1;Mcph1	dist=629584;dist=430162	.	.
sub3	chr8	24031136	24031136	T	A	intronic	Zmat4	.	.	.
sub3	chr8	26435306	26435306	C	A	intergenic	Thap1;2310008N11Rik	dist=271155;dist=379291	.	.
sub3	chr8	46784954	46784954	C	A	intronic	Irf2	.	.	.
sub3	chr8	54142386	54142386	C	T	intronic	Vegfc	.	.	.
sub3	chr8	59465130	59465130	C	A	intergenic	BC030500;4930470O06Rik	dist=550832;dist=360519	.	.
sub3	chr8	78033217	78033217	G	A	intergenic	Ednra;Ttc29	dist=308765;dist=180125	.	.
sub3	chr8	94126756	94126756	C	A	intergenic	Bbs2;Mt4	dist=28247;dist=10448	.	.
sub3	chr9	12870686	12870686	G	T	intergenic	Cntn5;4930568E12Rik	dist=1965911;dist=220581	.	.
sub3	chr9	23638985	23638985	G	T	intergenic	Bmper;Npsr1	dist=153770;dist=459033	.	.
sub3	chr9	51117500	51117500	G	T	intronic	Btg4	.	.	.
sub3	chr9	53240813	53240813	G	T	intronic	Ddx10	.	.	.
sub3	chr9	56285729	56285729	C	T	intronic	Peak1	.	.	.
sub3	chr9	57183459	57183459	A	T	ncRNA_intronic	1700041C23Rik	.	.	.
sub3	chr9	64555475	64555475	C	A	intronic	Megf11	.	.	.
sub3	chr9	64668583	64668583	C	A	intronic	Megf11	.	.	.
sub3	chr9	81316736	81316736	A	G	intergenic	Impg1;Htr1b	dist=851298;dist=311555	.	.
sub3	chr9	87062982	87062982	A	T	intronic	Cyb5r4	.	.	.
sub3	chr9	90315657	90315657	G	A	intergenic	Tbc1d2b;Gm28703	dist=44888;dist=507638	.	.
sub3	chr9	93737087	93737087	C	A	intergenic	1700034K08Rik;Gm31957	dist=731354;dist=736273	.	.
sub3	chr9	102068060	102068060	C	A	intronic	Ephb1	.	.	.
sub3	chr9	110027119	110027119	G	T	intronic	Map4	.	.	.
sub3	chr9	117588112	117588112	G	T	intronic	Rbms3	.	.	.
sub3	chr9	118897480	118897480	G	T	UTR3	Itga9	NM_133721:c.*148G>T;NM_001113514:c.*148G>T	.	.
sub3	chr9	122712749	122712749	C	A	intergenic	Mir138-1;Topaz1	dist=29775;dist=34450	.	.
sub3	chrX	83754145	83754145	G	T	intronic	Dmd	.	.	.
sub3	chrX	107278991	107278991	C	T	intronic	Gpr174	.	.	.
