# Supplementary material for: Genomic stability of mouse spermatogonial stem cells in vitro
Source: Sci Rep. 2021 Dec 17;11:24199. doi: 10.1038/s41598-021-03658-1 (PMC8683475; doi:10.1038/s41598-021-03658-1)
Supplement: Supplementary file 5 — Supplementary Table 4. [file 41598_2021_3658_MOESM5_ESM.csv]

sample	Chr	Start	End	Ref	Alt	Func.refGene	Gene.refGene	GeneDetail.refGene	ExonicFunc.refGene	AAChange.refGene
sub1	chr2	10882694	10882694	C	-	intergenic	Sfmbt2;Prkcq	dist=287441;dist=289688	.	.
sub1	chr2	77875949	77875949	-	T	intergenic	Zfp385b;Cwc22	dist=59133;dist=5210	.	.
sub1	chr2	77876292	77876334	GAATCATGTGGGCTCAGAGCGTTTGAGTAATGCCACCTCTCCA	-	intergenic	Zfp385b;Cwc22	dist=59476;dist=4825	.	.
sub1	chr2	77888479	77888512	TGTGTGTGTGTGTGTGTGTGTGTGTGTTTGTGTT	-	intronic	Cwc22	.	.	.
sub1	chr2	77893190	77893190	A	-	intronic	Cwc22	.	.	.
sub1	chr2	77894229	77894229	G	-	intronic	Cwc22	.	.	.
sub1	chr2	77895271	77895271	-	CTG	intronic	Cwc22	.	.	.
sub1	chr2	77896936	77896936	-	CC	intronic	Cwc22	.	.	.
sub1	chr2	77896938	77896946	ATTTTCTTT	-	intronic	Cwc22	.	.	.
sub1	chr2	77901107	77901107	-	AT	intronic	Cwc22	.	.	.
sub1	chr2	77904354	77904361	AAGGCTCC	-	intronic	Cwc22	.	.	.
sub1	chr2	77904366	77904366	-	CATT	intronic	Cwc22	.	.	.
sub1	chr2	77904370	77904370	-	C	intronic	Cwc22	.	.	.
sub1	chr2	77913587	77913587	-	ACAA	intronic	Cwc22	.	.	.
sub1	chr2	77913754	77913767	ATACACACACACAC	-	intronic	Cwc22	.	.	.
sub1	chr2	77914611	77914611	-	A	intronic	Cwc22	.	.	.
sub1	chr2	77925237	77925237	-	GAGGAACAGCAAGCTACTAAACAATACGGA	intronic	Cwc22	.	.	.
sub1	chr2	77935107	77935109	CCG	-	intronic	Cwc22	.	.	.
sub1	chr2	77959963	77959963	-	TACTGTTTGA	intergenic	Cwc22;4930440I19Rik	dist=13607;dist=91214	.	.
sub1	chr2	77972329	77972329	-	C	intergenic	Cwc22;4930440I19Rik	dist=25973;dist=78848	.	.
sub1	chr2	77975669	77975669	-	C	intergenic	Cwc22;4930440I19Rik	dist=29313;dist=75508	.	.
sub1	chr2	77978744	77978765	TCTTTCTTTCTTTCTTTCTTTC	-	intergenic	Cwc22;4930440I19Rik	dist=32388;dist=72412	.	.
sub1	chr2	77978775	77978792	TTTTTTTTTTTTGGCCAG	-	intergenic	Cwc22;4930440I19Rik	dist=32419;dist=72385	.	.
sub1	chr2	78011416	78011416	T	-	intergenic	Cwc22;4930440I19Rik	dist=65060;dist=39761	.	.
sub1	chr2	111427450	111427456	TATCTTA	-	intergenic	Olfr1286;Olfr1287	dist=6501;dist=21686	.	.
sub1	chr3	66424665	66424667	ATG	-	intergenic	Veph1;Shox2	dist=127828;dist=547056	.	.
sub1	chr3	116949998	116949998	-	GAG	intronic	Palmd	.	.	.
sub1	chr4	55465305	55465305	T	-	intergenic	Gm12505;Klf4	dist=46463;dist=61832	.	.
sub1	chr5	7069838	7069838	-	ATATAAAAAGT	intronic	Zfp804b	.	.	.
sub1	chr5	41272755	41272755	A	-	intergenic	Gm35191;Rab28	dist=1287127;dist=352218	.	.
sub1	chr5	51624261	51624261	T	-	intergenic	Ppargc1a;Mir6417	dist=70340;dist=511641	.	.
sub1	chr6	95417739	95417748	TTCCCTTCCC	-	intergenic	AY512915;Suclg2	dist=83746;dist=55261	.	.
sub1	chr7	38179383	38179383	C	-	intergenic	Ccne1;D530033B14Rik	dist=71893;dist=3189	.	.
sub1	chr7	38184625	38184626	TA	-	intronic	1600014C10Rik	.	.	.
sub1	chr7	38184647	38184647	G	-	intronic	1600014C10Rik	.	.	.
sub1	chr7	38188290	38188293	CCTG	-	intronic	1600014C10Rik	.	.	.
sub1	chr7	46283981	46283987	CTGAAGC	-	intronic	Otog	.	.	.
sub1	chr7	53878426	53878428	CTA	-	intergenic	1700015G11Rik;Mir6238	dist=1862710;dist=13333	.	.
sub1	chr7	80520848	80520862	AAAAAAATCTACAGT	-	intronic	Blm	.	.	.
sub1	chr7	136820578	136820578	-	CACACT	intergenic	Gm6249;Mgmt	dist=109974;dist=74008	.	.
sub1	chr7	137724617	137724617	C	-	intergenic	Glrx3;Tcerg1l	dist=254987;dist=484355	.	.
sub1	chr10	72404621	72404621	C	-	intergenic	1700049L16Rik;Zwint	dist=423916;dist=250225	.	.
sub1	chr10	116398541	116398541	-	AGGTCTACTGGCACCTGAGCATTACTGGGGACCCCT	intergenic	Ptprb;Kcnmb4	dist=9003;dist=19327	.	.
sub1	chr11	90851094	90851097	AGAG	-	ncRNA_intronic	4930405D11Rik	.	.	.
sub1	chr11	110559301	110559301	T	-	intergenic	Gm11682;Kcnj16	dist=12902;dist=408732	.	.
sub1	chr13	65024463	65024463	-	GATATAGATGAT	intergenic	Spata31;Spata31d1c	dist=101268;dist=8595	.	.
sub1	chr14	38803839	38803839	-	GG	intronic	Nrg3	.	.	.
sub1	chr15	71615457	71615457	A	-	intronic	Fam135b	.	.	.
sub1	chr18	20745401	20745403	AGA	-	exonic	B4galt6	.	nonframeshift deletion	B4galt6:NM_019737:exon1:c.65_67del:p.F22del
sub1	chrX	103260867	103260867	-	AAATA	intergenic	4930519F16Rik;Cdx4	dist=4262;dist=60531	.	.
sub3	chr1	125672686	125672709	AACTTGTGAGGCAAGCACTCTATC	-	intergenic	Slc35f5;Gpr39	dist=76852;dist=4287	.	.
sub3	chr1	153097801	153097842	AGGAGGAGGAGGAGGAGGAGGAGGAGGAGAAGGAGAAGGAGA	-	intronic	Nmnat2	.	.	.
sub3	chr1	169649419	169649439	TGGGGTGTATGATGTGAAACT	-	intergenic	Nuf2;Rgs5	dist=117955;dist=6062	.	.
sub3	chr1	176083188	176083192	TTTCC	-	intronic	Pld5	.	.	.
sub3	chr1	188051925	188051925	-	C	intronic	Esrrg	.	.	.
sub3	chr2	52887218	52887236	TATGTATGACATACATATT	-	intronic	Fmnl2	.	.	.
sub3	chr2	77875949	77875949	-	T	intergenic	Zfp385b;Cwc22	dist=59133;dist=5210	.	.
sub3	chr2	77876292	77876334	GAATCATGTGGGCTCAGAGCGTTTGAGTAATGCCACCTCTCCA	-	intergenic	Zfp385b;Cwc22	dist=59476;dist=4825	.	.
sub3	chr2	77888479	77888512	TGTGTGTGTGTGTGTGTGTGTGTGTGTTTGTGTT	-	intronic	Cwc22	.	.	.
sub3	chr2	77893190	77893190	A	-	intronic	Cwc22	.	.	.
sub3	chr2	77894229	77894229	G	-	intronic	Cwc22	.	.	.
sub3	chr2	77895271	77895271	-	CTG	intronic	Cwc22	.	.	.
sub3	chr2	77896936	77896936	-	CC	intronic	Cwc22	.	.	.
sub3	chr2	77896938	77896946	ATTTTCTTT	-	intronic	Cwc22	.	.	.
sub3	chr2	77901107	77901107	-	AT	intronic	Cwc22	.	.	.
sub3	chr2	77904354	77904361	AAGGCTCC	-	intronic	Cwc22	.	.	.
sub3	chr2	77904366	77904366	-	CATT	intronic	Cwc22	.	.	.
sub3	chr2	77904370	77904370	-	C	intronic	Cwc22	.	.	.
sub3	chr2	77913587	77913587	-	ACAA	intronic	Cwc22	.	.	.
sub3	chr2	77914611	77914611	-	A	intronic	Cwc22	.	.	.
sub3	chr2	77921299	77921299	G	-	intronic	Cwc22	.	.	.
sub3	chr2	77925237	77925237	-	GAGGAACAGCAAGCTACTAAACAATACGGA	intronic	Cwc22	.	.	.
sub3	chr2	77935107	77935109	CCG	-	intronic	Cwc22	.	.	.
sub3	chr2	77947007	77947007	-	AAGGGAGGGAGGGAGGGAAAAAA	upstream	Cwc22	dist=651	.	.
sub3	chr2	77959963	77959963	-	TACTGTTTGA	intergenic	Cwc22;4930440I19Rik	dist=13607;dist=91214	.	.
sub3	chr2	77975669	77975669	-	C	intergenic	Cwc22;4930440I19Rik	dist=29313;dist=75508	.	.
sub3	chr2	77978744	77978765	TCTTTCTTTCTTTCTTTCTTTC	-	intergenic	Cwc22;4930440I19Rik	dist=32388;dist=72412	.	.
sub3	chr2	77978775	77978792	TTTTTTTTTTTTGGCCAG	-	intergenic	Cwc22;4930440I19Rik	dist=32419;dist=72385	.	.
sub3	chr2	78007215	78007258	ACGGAACATCTGAGACTCTGTGGTTCAATAACACCATAACATTG	-	intergenic	Cwc22;4930440I19Rik	dist=60859;dist=43919	.	.
sub3	chr2	78011416	78011416	T	-	intergenic	Cwc22;4930440I19Rik	dist=65060;dist=39761	.	.
sub3	chr2	174089769	174089769	-	A	intronic	Stx16	.	.	.
sub3	chr3	136825472	136825477	AAAACA	-	intronic	Ppp3ca	.	.	.
sub3	chr3	137135337	137135337	G	-	intergenic	Ppp3ca;Gm567	dist=197610;dist=154280	.	.
sub3	chr3	146643260	146643261	AG	-	ncRNA_intronic	Gm16325	.	.	.
sub3	chr3	149163044	149163044	-	TGAGAAGGCTATGATAGTGCAC	intergenic	Adgrl2;Gm1653	dist=208409;dist=111693	.	.
sub3	chr5	4557410	4557410	-	TCTGAAATGGAAAAGTAATATTTAGAGTT	intergenic	Mterf1b;Fzd1	dist=359759;dist=196429	.	.
sub3	chr5	9530005	9530040	ACACACACACACACACACACACACACACAGAGACAG	-	intronic	Grm3	.	.	.
sub3	chr7	38178275	38178275	-	T	intergenic	Ccne1;D530033B14Rik	dist=70785;dist=4297	.	.
sub3	chr7	38179383	38179383	C	-	intergenic	Ccne1;D530033B14Rik	dist=71893;dist=3189	.	.
sub3	chr7	38184625	38184626	TA	-	intronic	1600014C10Rik	.	.	.
sub3	chr7	38184647	38184647	G	-	intronic	1600014C10Rik	.	.	.
sub3	chr7	38188290	38188293	CCTG	-	intronic	1600014C10Rik	.	.	.
sub3	chr7	38191648	38191648	G	-	intronic	1600014C10Rik	.	.	.
sub3	chr7	38200199	38200199	-	AAGAGCACTATCTGTC	intergenic	1600014C10Rik;Plekhf1	dist=2634;dist=20455	.	.
sub3	chr7	47605198	47605198	-	TTTT	intergenic	Mrgpra3;Mrgpra4	dist=3826;dist=375596	.	.
sub3	chr7	89333478	89333478	A	-	intronic	Tmem135	.	.	.
sub3	chr7	99617897	99617930	GGAGGAGGAGGAGGAGGAGGAGGAGGAGGAGGAG	-	intergenic	Arrb1;Tpbgl	dist=11126;dist=6137	.	.
sub3	chr9	85371688	85371707	GAAGAAGATAGATAGATAGA	-	intergenic	Tent5a;Ibtk	dist=44538;dist=315653	.	.
sub3	chr10	3930933	3930936	CTCA	-	intronic	Plekhg1	.	.	.
sub3	chr10	55147747	55147749	ATT	-	intergenic	Gm16998;Tbc1d32	dist=1066666;dist=866545	.	.
sub3	chr11	24148269	24148269	C	-	intronic	Bcl11a	.	.	.
sub3	chr12	28180327	28180327	-	AGACATC	intergenic	Sox11;Dcdc2c	dist=837609;dist=257468	.	.
sub3	chr14	98258640	98258640	C	-	intergenic	Dach1;Mzt1	dist=88875;dist=775904	.	.
sub3	chr14	122116589	122116590	AT	-	intronic	Tm9sf2	.	.	.
sub3	chr15	84543644	84543644	-	CC	intergenic	Shisal1;Rtl6	dist=60784;dist=9754	.	.
sub3	chr16	78516570	78516574	GAGAT	-	intergenic	Btg3;D16Ertd472e	dist=139389;dist=23762	.	.
sub3	chr16	78516575	78516575	-	T	intergenic	Btg3;D16Ertd472e	dist=139394;dist=23761	.	.
sub3	chr17	45051565	45051573	TGTGTGTGT	-	intronic	Supt3	.	.	.
sub3	chr17	74347624	74347624	-	AT	intronic	Spast	.	.	.
sub3	chr17	87746627	87746631	CTCCG	-	exonic	Kcnk12	.	frameshift deletion	Kcnk12:NM_199251:exon2:c.602_606del:p.S201Cfs*269
sub3	chr17	87746635	87746635	-	CCTGT	exonic	Kcnk12	.	frameshift insertion	Kcnk12:NM_199251:exon2:c.597_598insACAGG:p.L200Tfs*66
sub3	chr18	35056341	35056343	CGT	-	intergenic	Gm36037;Ctnna1	dist=52867;dist=62569	.	.
sub3	chr18	54780426	54780426	-	AAGA	intergenic	9330117O12Rik;Zfp608	dist=140556;dist=107619	.	.
sub3	chr19	24179139	24179139	T	-	intronic	Tjp2	.	.	.
sub3	chr19	40865558	40865558	-	CTTC	intergenic	Ccnj;E030044B06Rik	dist=16988;dist=2758	.	.
sub3	chrX	45184327	45184341	TCAAGAAACTAAATA	-	intergenic	Prr32;4930515L19Rik	dist=91537;dist=1083218	.	.
sub3	chrX	103260867	103260867	-	AAATA	intergenic	4930519F16Rik;Cdx4	dist=4262;dist=60531	.	.
sub3	chrY	2741972	2741989	TATATAATTATATATAAT	-	intergenic	H2al2c;Gm21708	dist=21298;dist=88691	.	.
