# Supplementary material for: Genomic stability of mouse spermatogonial stem cells in vitro
Source: Sci Rep. 2021 Dec 17;11:24199. doi: 10.1038/s41598-021-03658-1 (PMC8683475; doi:10.1038/s41598-021-03658-1)
Supplement: Supplementary file 6 — Supplementary Table 5. [file 41598_2021_3658_MOESM6_ESM.csv]

sample	Chr	Start	End	Ref	Alt	Func.refGene	Gene.refGene	GeneDetail.refGene	ExonicFunc.refGene	AAChange.refGene
sub1	chr1	8648615	8648615	C	A	intronic	Sntg1	.	.	.
sub1	chr1	26740766	26740766	C	A	intergenic	4931408C20Rik;Gm5524	dist=53306;dist=1143280	.	.
sub1	chr1	73856499	73856499	C	T	ncRNA_intronic	6030407O03Rik	.	.	.
sub1	chr1	94884672	94884672	C	A	intergenic	4930440C22Rik;Fam174a	dist=82200;dist=428956	.	.
sub1	chr1	106369750	106369750	C	T	intronic	Phlpp1	.	.	.
sub1	chr1	106688809	106688809	C	T	intronic	Bcl2	.	.	.
sub1	chr2	52025691	52025691	G	A	intergenic	Nmi;Tnfaip6	dist=52483;dist=12422	.	.
sub1	chr2	58246928	58246928	C	G	intergenic	Gm13546;Acvr1c	dist=69865;dist=20525	.	.
sub1	chr2	65637167	65637167	C	T	intronic	Scn2a	.	.	.
sub1	chr2	113634160	113634160	A	G	intronic	Fmn1	.	.	.
sub1	chr2	122726258	122726258	G	A	intergenic	Slc30a4;Bloc1s6os	dist=23595;dist=6680	.	.
sub1	chr2	173778116	173778116	G	A	exonic	Vapb	.	synonymous SNV	Vapb:NM_019806:exon6:c.G627A:p.A209A
sub1	chr3	93129646	93129646	A	T	intergenic	Tdpoz8;Crnn	dist=54141;dist=15143	.	.
sub1	chr3	113082176	113082176	G	A	intergenic	Gm6602;Amy2b	dist=1000175;dist=65480	.	.
sub1	chr3	113236796	113236796	C	A	intergenic	Amy2b;Amy2a5	dist=80069;dist=12382	.	.
sub1	chr3	144762564	144762564	G	A	intergenic	Clca3a1;Clca3a2	dist=1587;dist=33995	.	.
sub1	chr3	154679430	154679430	C	A	intergenic	Cryz;Gm20389	dist=56248;dist=29226	.	.
sub1	chr4	17435619	17435619	G	A	intergenic	A530072M11Rik;Gm30092	dist=1169394;dist=110827	.	.
sub1	chr4	62581378	62581378	C	T	intronic	Rgs3	.	.	.
sub1	chr4	94800941	94800941	G	A	intronic	Tek	.	.	.
sub1	chr4	142641982	142641982	G	A	intergenic	Kazn;Prdm2	dist=402581;dist=465409	.	.
sub1	chr4	148946274	148946274	C	T	intronic	Casz1	.	.	.
sub1	chr5	91174812	91174812	T	A	intergenic	Areg;Gm19619	dist=26380;dist=82759	.	.
sub1	chr5	96994350	96994350	G	C	intergenic	Gm8013;Bmp2k	dist=59483;dist=3339	.	.
sub1	chr5	109581734	109581734	G	A	intergenic	Crlf2;5430403G16Rik	dist=22741;dist=92809	.	.
sub1	chr5	113097263	113097263	C	T	intronic	2900026A02Rik	.	.	.
sub1	chr6	106383793	106383793	G	A	intronic	Cntn4	.	.	.
sub1	chr6	113583582	113583582	C	T	intronic	Fancd2	.	.	.
sub1	chr7	28284847	28284847	G	A	intronic	Selenov	.	.	.
sub1	chr7	29983688	29983688	C	T	upstream	Zfp568	dist=267	.	.
sub1	chr7	38178991	38178991	A	T	intergenic	Ccne1;D530033B14Rik	dist=71501;dist=3581	.	.
sub1	chr7	41359338	41359338	A	T	intergenic	Gm5592;AI987944	dist=69155;dist=13592	.	.
sub1	chr7	47972116	47972116	C	T	intergenic	Mrgpra3;Mrgpra4	dist=370744;dist=8678	.	.
sub1	chr7	69119799	69119799	A	C	intergenic	Arrdc4;4930402F11Rik	dist=370561;dist=376295	.	.
sub1	chr7	73474145	73474145	T	C	intronic	Chd2	.	.	.
sub1	chr7	111901394	111901394	G	A	intergenic	Galnt18;Usp47	dist=121417;dist=122112	.	.
sub1	chr7	138093503	138093503	A	T	intergenic	Glrx3;Tcerg1l	dist=623873;dist=115469	.	.
sub1	chr8	12954638	12954638	G	A	intronic	Mcf2l	.	.	.
sub1	chr8	20513305	20513305	C	T	intergenic	2610005L07Rik;Gm21119	dist=88491;dist=101622	.	.
sub1	chr8	46748293	46748293	T	C	intronic	Irf2	.	.	.
sub1	chr8	109987218	109987218	C	T	intergenic	Marveld3;Tat	dist=25013;dist=3218	.	.
sub1	chr9	14330400	14330400	C	T	intergenic	Sesn3;Endod1	dist=4266;dist=23590	.	.
sub1	chr9	31836803	31836803	G	A	intergenic	Tmem45b;Barx2	dist=372565;dist=9241	.	.
sub1	chr9	59078951	59078951	G	A	intergenic	Neo1;Adpgk	dist=42510;dist=212621	.	.
sub1	chr9	67031117	67031117	C	T	intronic	Tpm1	.	.	.
sub1	chr9	124029858	124029858	G	T	UTR3	Ccr3	NM_009914:c.*149G>T	.	.
sub1	chr10	19845762	19845762	G	A	intergenic	Il20ra;Slc35d3	dist=85709;dist=2155	.	.
sub1	chr10	116838764	116838764	G	T	intronic	Myrfl	.	.	.
sub1	chr11	14201742	14201742	C	T	intergenic	4930554G24Rik;1700046C09Rik	dist=22701;dist=358594	.	.
sub1	chr11	76153695	76153695	G	A	intronic	Vps53	.	.	.
sub1	chr12	16534952	16534952	C	T	downstream	Lpin1	dist=717	.	.
sub1	chr12	28559890	28559890	C	T	exonic	Allc	.	nonsynonymous SNV	Allc:NM_001364359:exon8:c.G707A:p.G236E	Allc:NM_053156:exon8:c.G707A:p.G236E
sub1	chr12	119105812	119105812	T	C	intergenic	Abcb5;Itgb8	dist=139391;dist=56991	.	.
sub1	chr13	77760223	77760223	C	T	intronic	Fam172a	.	.	.
sub1	chr13	104324037	104324037	G	A	intronic	Adamts6	.	.	.
sub1	chr14	19144863	19144863	G	A	intergenic	Ube2e2;Gm2237	dist=250596;dist=418938	.	.
sub1	chr14	55889457	55889457	C	T	intronic	Khnyn	.	.	.
sub1	chr14	68656848	68656848	C	T	intergenic	Adam28;Stc1	dist=1006;dist=372441	.	.
sub1	chr14	98838719	98838719	A	G	intergenic	Dach1;Mzt1	dist=668954;dist=195825	.	.
sub1	chr14	107659306	107659306	A	C	intergenic	1700128A07Rik;Slitrk1	dist=1172786;dist=1250683	.	.
sub1	chr15	56331008	56331008	T	C	intergenic	Sntb1;Has2	dist=424059;dist=334619	.	.
sub1	chr15	95095979	95095979	G	A	UTR3	Tmem117	NM_178789:c.*974G>A	.	.
sub1	chr16	8519541	8519541	C	T	intronic	Abat	.	.	.
sub1	chr16	30299258	30299258	G	C	intergenic	Lrrc15;Gp5	dist=16004;dist=8427	.	.
sub1	chr16	33036181	33036181	G	A	intronic	Iqcg	.	.	.
sub1	chr16	37468565	37468565	T	C	intergenic	Stxbp5l;Gtf2e1	dist=83607;dist=41231	.	.
sub1	chr16	38422516	38422516	A	G	intronic	Pla1a	.	.	.
sub1	chr17	47736367	47736367	T	A	upstream	Tfeb	dist=670	.	.
sub1	chr17	71082574	71082574	G	A	intronic	Myom1	.	.	.
sub1	chr18	8410810	8410810	G	A	intergenic	Wac;Fzd8	dist=481782;dist=802046	.	.
sub1	chr18	17345279	17345279	C	A	intergenic	4921533I20Rik;4930545E07Rik	dist=109797;dist=223467	.	.
sub1	chr19	13995844	13995844	G	A	intergenic	Olfr1505;Gm8630	dist=75872;dist=401643	.	.
sub1	chr19	33886997	33886997	C	A	intergenic	Lipo1;Lipf	dist=99545;dist=74251	.	.
sub1	chr19	49718452	49718452	G	T	intergenic	Sorcs3;Sorcs1	dist=912947;dist=424849	.	.
sub1	chr19	54447831	54447831	C	T	intergenic	Adra2a;Gpam	dist=398849;dist=619805	.	.
sub2	chr1	16216631	16216631	G	T	intergenic	Rdh10;Stau2	dist=84081;dist=12179	.	.
sub2	chr1	27606005	27606005	A	T	intergenic	4931408C20Rik;Gm5524	dist=918545;dist=278041	.	.
sub2	chr1	29814088	29814088	G	A	intergenic	Mir6342;Gm31465	dist=392476;dist=306925	.	.
sub2	chr1	111378920	111378920	C	A	intergenic	Cdh19;Dsel	dist=401327;dist=479782	.	.
sub2	chr2	110785201	110785201	A	T	intronic	Ano3	.	.	.
sub2	chr2	168906933	168906933	C	T	exonic	Zfp64	.	nonsynonymous SNV	Zfp64:NM_001370946:exon2:c.G163A:p.D55N	Zfp64:NM_001369059:exon6:c.G814A:p.D272N
sub2	chr3	23353291	23353291	T	C	intergenic	Rprl2;Naaladl2	dist=1101684;dist=444812	.	.
sub2	chr3	65930901	65930901	A	C	intergenic	Lekr1;Ccnl1	dist=99739;dist=15250	.	.
sub2	chr3	67149970	67149970	C	T	intronic	Rsrc1	.	.	.
sub2	chr3	93268794	93268794	G	A	intergenic	Flg2;Hrnr	dist=47418;dist=50955	.	.
sub2	chr3	120189841	120189841	G	T	intergenic	Ptbp2;6530403H02Rik	dist=406453;dist=264493	.	.
sub2	chr3	136206978	136206978	G	A	intronic	Bank1	.	.	.
sub2	chr4	44689144	44689144	C	A	intronic	Pax5	.	.	.
sub2	chr4	44830482	44830482	A	T	intronic	Zcchc7	.	.	.
sub2	chr4	76297452	76297452	G	A	intronic	Ptprd	.	.	.
sub2	chr5	15821550	15821550	A	G	intergenic	Speer4cos;4930519H02Rik	dist=106954;dist=42378	.	.
sub2	chr5	17827279	17827279	G	A	intronic	Cd36	.	.	.
sub2	chr5	17827280	17827280	G	A	intronic	Cd36	.	.	.
sub2	chr5	20149570	20149570	G	A	intronic	Magi2	.	.	.
sub2	chr5	114374995	114374995	C	T	exonic	Kctd10	.	nonsynonymous SNV	Kctd10:NM_001159941:exon2:c.G118A:p.G40S	Kctd10:NM_026145:exon2:c.G118A:p.G40S
sub2	chr5	144061075	144061075	G	A	intergenic	Ocm;Lmtk2	dist=10466;dist=39286	.	.
sub2	chr6	32526985	32526985	G	T	intronic	Plxna4	.	.	.
sub2	chr6	78049341	78049341	G	A	intergenic	Ctnna2;Reg3b	dist=69674;dist=321544	.	.
sub2	chr6	115973671	115973671	G	A	intronic	Plxnd1	.	.	.
sub2	chr7	6497262	6497262	C	T	intergenic	Olfr1347;Olfr1348	dist=8390;dist=4024	.	.
sub2	chr7	36464228	36464228	C	T	intergenic	E130304I02Rik;Tshz3	dist=626154;dist=233890	.	.
sub2	chr7	38178991	38178991	A	T	intergenic	Ccne1;D530033B14Rik	dist=71501;dist=3581	.	.
sub2	chr7	116239531	116239531	G	A	intronic	Plekha7	.	.	.
sub2	chr8	15187650	15187650	C	T	intergenic	Myom2;Csmd1	dist=54231;dist=704895	.	.
sub2	chr8	54372138	54372138	C	T	intergenic	Vegfc;Spcs3	dist=185684;dist=148295	.	.
sub2	chr8	76444863	76444863	C	T	intergenic	Iqcm;Gm10649	dist=460356;dist=304224	.	.
sub2	chr8	78046268	78046268	C	T	intergenic	Ednra;Ttc29	dist=321816;dist=167074	.	.
sub2	chr8	109134181	109134181	C	T	ncRNA_intronic	D030068K23Rik	.	.	.
sub2	chr8	119957893	119957893	C	A	downstream	Usp10	dist=334	.	.
sub2	chr9	8043478	8043478	C	T	upstream	Cfap300	dist=603	.	.
sub2	chr9	63045796	63045796	C	A	intergenic	Pias1;Skor1	dist=64917;dist=92368	.	.
sub2	chr9	79339580	79339580	C	A	intergenic	Cd109;Gm10635	dist=623320;dist=104457	.	.
sub2	chr10	7186083	7186083	G	A	intronic	Cnksr3	.	.	.
sub2	chr10	29408137	29408137	G	A	intergenic	Rnf146;Rspo3	dist=45695;dist=44970	.	.
sub2	chr10	59422501	59422501	C	T	downstream	Oit3;Pla2g12b	dist=459	.	.
sub2	chr10	114500529	114500529	C	T	intronic	Trhde	.	.	.
sub2	chr10	129121741	129121741	C	T	intergenic	Olfr769;Olfr770	dist=9318;dist=11090	.	.
sub2	chr11	56645028	56645028	G	T	intergenic	Nmur2;Gria1	dist=604041;dist=366590	.	.
sub2	chr11	99953105	99953105	G	A	intergenic	Krtap9-5;Krtap29-1	dist=3554;dist=24920	.	.
sub2	chr11	102209153	102209153	A	C	intronic	Hdac5	.	.	.
sub2	chr12	26159093	26159093	G	T	ncRNA_intronic	Gm29687	.	.	.
sub2	chr12	85108585	85108585	A	G	intergenic	Prox2;Dlst	dist=2154;dist=2248	.	.
sub2	chr13	9204720	9204720	G	A	intergenic	Larp4b;Dip2c	dist=30269;dist=71805	.	.
sub2	chr13	13815424	13815424	C	T	intronic	Gng4	.	.	.
sub2	chr13	19680550	19680550	A	C	intronic	Nme8	.	.	.
sub2	chr13	47688095	47688095	T	G	intergenic	4930471G24Rik;G630093K05Rik	dist=19702;dist=222340	.	.
sub2	chr13	79480169	79480169	G	A	intergenic	A830082K12Rik;Arrdc3	dist=1243605;dist=1403253	.	.
sub2	chr13	102928281	102928281	C	T	intronic	Mast4	.	.	.
sub2	chr14	52145368	52145368	C	T	exonic	Rpgrip1	.	nonsynonymous SNV	Rpgrip1:NM_023879:exon15:c.C1990T:p.R664W
sub2	chr14	81315827	81315827	C	A	intergenic	Olfm4;NONE	dist=1292686;dist=NONE	.	.
sub2	chr14	119257282	119257282	C	T	intronic	Hs6st3	.	.	.
sub2	chr14	123036462	123036462	T	C	intergenic	Tmtc4;AA536875	dist=53179;dist=132041	.	.
sub2	chr15	33595809	33595809	C	A	ncRNA_intronic	4930592A05Rik	.	.	.
sub2	chr15	43651824	43651824	G	A	intergenic	Emc2;Tmem74	dist=124047;dist=214871	.	.
sub2	chr15	66448062	66448062	G	A	intronic	Lrrc6	.	.	.
sub2	chr15	77962933	77962933	G	T	intronic	Eif3d	.	.	.
sub2	chr15	77962935	77962935	A	T	intronic	Eif3d	.	.	.
sub2	chr15	78974609	78974609	T	G	intronic	Triobp	.	.	.
sub2	chr15	92010602	92010602	C	T	intergenic	Smgc;Cntn1	dist=149167;dist=40563	.	.
sub2	chr16	24290338	24290338	T	A	intergenic	Gm31583;Lppos	dist=200273;dist=102218	.	.
sub2	chr16	27163016	27163016	C	T	intergenic	Gmnc;Ostn	dist=171364;dist=144625	.	.
sub2	chr16	48338362	48338362	G	A	intergenic	Dppa2;Gm5485	dist=18849;dist=61091	.	.
sub2	chr16	51974744	51974744	C	T	intergenic	1700116B05Rik;Gm29686	dist=1190653;dist=6289	.	.
sub2	chr16	66933482	66933482	C	A	intronic	Cadm2	.	.	.
sub2	chr16	86009229	86009229	C	T	intergenic	Adamts5;Gm32461	dist=108104;dist=760697	.	.
sub2	chr17	6162052	6162052	G	A	intronic	Tulp4	.	.	.
sub2	chr17	33137353	33137353	C	T	exonic	Morc2b	.	nonsynonymous SNV	Morc2b:NM_177719:exon2:c.G1444A:p.E482K	Morc2b:NM_001360203:exon3:c.G1444A:p.E482K
sub2	chr17	39325574	39325574	C	T	intergenic	Esp23;Esp18	dist=248537;dist=80785	.	.
sub2	chr18	71526474	71526474	G	A	intronic	Dcc	.	.	.
sub2	chr18	82069368	82069368	A	G	intergenic	Mir5127;Galr1	dist=77288;dist=323128	.	.
sub2	chr19	53826277	53826277	C	A	intronic	Rbm20	.	.	.
sub2	chrX	67481651	67481651	T	A	intergenic	Mir465;Gm1140	dist=642526;dist=201249	.	.
sub3	chr1	109507870	109507870	C	A	intergenic	D830032E09Rik;Cdh7	dist=1556923;dist=475030	.	.
sub3	chr1	158437972	158437972	C	T	intronic	Astn1	.	.	.
sub3	chr1	182851427	182851427	G	A	intronic	Susd4	.	.	.
sub3	chr1	186473678	186473678	G	A	intergenic	Lyplal1;A730004F24Rik	dist=356368;dist=38160	.	.
sub3	chr1	188392419	188392419	A	T	intronic	Ush2a	.	.	.
sub3	chr2	76981457	76981457	G	A	intronic	Ttn	.	.	.
sub3	chr2	82779925	82779925	C	A	intergenic	A130030D18Rik;Fsip2	dist=387723;dist=163709	.	.
sub3	chr2	114612810	114612810	G	A	intronic	Dph6	.	.	.
sub3	chr2	143037888	143037888	G	A	intergenic	Kif16bos;Snrpb2	dist=134316;dist=25181	.	.
sub3	chr2	174440775	174440775	C	T	intergenic	Ctsz;Tubb1	dist=1736;dist=9820	.	.
sub3	chr3	6846501	6846501	C	T	intergenic	1700008P02Rik;Pkia	dist=226058;dist=520103	.	.
sub3	chr3	83469602	83469602	G	A	intergenic	Dchs2;1700028M03Rik	dist=112393;dist=85765	.	.
sub3	chr3	104993718	104993718	C	T	intergenic	Wnt2b;Cttnbp2nl	dist=32009;dist=8197	.	.
sub3	chr3	121238083	121238083	A	G	intronic	Tlcd4	.	.	.
sub3	chr4	14648172	14648172	G	A	intergenic	Slc26a7;Lrrc69	dist=26394;dist=17582	.	.
sub3	chr4	26162550	26162550	C	A	intergenic	Fut9;Manea	dist=362547;dist=161956	.	.
sub3	chr4	36758748	36758748	C	A	intronic	Lingo2	.	.	.
sub3	chr4	44701917	44701917	C	A	intronic	Pax5	.	.	.
sub3	chr4	69305761	69305761	A	C	intergenic	Brinp1;Cdk5rap2	dist=351364;dist=911094	.	.
sub3	chr4	69305763	69305763	A	T	intergenic	Brinp1;Cdk5rap2	dist=351366;dist=911092	.	.
sub3	chr4	71326189	71326189	A	G	intergenic	Gm32209;Tle1	dist=661050;dist=783756	.	.
sub3	chr4	71414158	71414158	G	T	intergenic	Gm32209;Tle1	dist=749019;dist=695787	.	.
sub3	chr4	110214190	110214190	C	T	intronic	Elavl4	.	.	.
sub3	chr4	137790898	137790898	C	T	intronic	Alpl	.	.	.
sub3	chr5	53172341	53172341	C	T	intronic	Sel1l3	.	.	.
sub3	chr5	56522579	56522579	C	T	intergenic	NONE;4932441J04Rik	dist=NONE;dist=1047505	.	.
sub3	chr5	56526979	56526979	G	A	intergenic	NONE;4932441J04Rik	dist=NONE;dist=1043105	.	.
sub3	chr5	67796026	67796026	T	C	intronic	Atp8a1	.	.	.
sub3	chr6	82523317	82523317	G	A	intronic	Tacr1	.	.	.
sub3	chr6	82910114	82910114	C	T	intergenic	2310069B03Rik;Sema4f	dist=28261;dist=1771	.	.
sub3	chr6	87949707	87949707	C	T	intergenic	Hmces;H1f10	dist=13094;dist=30714	.	.
sub3	chr6	135022751	135022751	T	C	intronic	Ddx47	.	.	.
sub3	chr7	47832453	47832453	G	T	intergenic	Mrgpra3;Mrgpra4	dist=231081;dist=148341	.	.
sub3	chr7	80920101	80920101	G	A	intronic	Sec11a	.	.	.
sub3	chr7	91732330	91732330	G	A	intronic	Dlg2	.	.	.
sub3	chr7	140410999	140410999	G	T	intergenic	Olfr531;Olfr532	dist=9955;dist=7843	.	.
sub3	chr8	11055493	11055493	G	T	downstream	9530052E02Rik	dist=952	.	.
sub3	chr8	43245328	43245328	G	A	intergenic	Triml2;Zfp42	dist=51444;dist=49739	.	.
sub3	chr8	92184439	92184439	G	A	intergenic	Irx3;Crnde	dist=382785;dist=141592	.	.
sub3	chr8	99511172	99511172	A	G	ncRNA_intronic	A330008L17Rik	.	.	.
sub3	chr8	104027156	104027156	G	A	intergenic	4933400L20Rik;Gm29682	dist=346774;dist=61760	.	.
sub3	chr8	105142627	105142627	C	T	intronic	Ces4a	.	.	.
sub3	chr8	124366129	124366129	C	T	intergenic	Galnt2;Pgbd5	dist=20406;dist=2920	.	.
sub3	chr9	6516829	6516829	C	T	intergenic	Pdgfd;Dync2h1	dist=137984;dist=411722	.	.
sub3	chr9	26370725	26370725	G	A	intergenic	Eepd1;B3gat1	dist=766615;dist=363083	.	.
sub3	chr9	65965617	65965617	G	A	intronic	Csnk1g1	.	.	.
sub3	chr9	74353565	74353565	C	T	intergenic	Wdr72;Gm16551	dist=70362;dist=494872	.	.
sub3	chr9	92170714	92170714	G	A	intergenic	Zic4;Plscr5	dist=781363;dist=22379	.	.
sub3	chr10	49349979	49349979	G	A	intronic	Grik2	.	.	.
sub3	chr10	83455957	83455957	C	T	intergenic	D10Wsu102e;Aldh1l2	dist=87122;dist=31490	.	.
sub3	chr10	100921276	100921276	C	T	intergenic	Gm35722;Mgat4c	dist=179641;dist=760211	.	.
sub3	chr10	113473332	113473332	C	T	intergenic	Atxn7l3b;Trhde	dist=544306;dist=925488	.	.
sub3	chr10	123936726	123936726	C	A	intergenic	Tafa2;4930503E24Rik	dist=195522;dist=532348	.	.
sub3	chr11	3948679	3948679	G	A	intergenic	Tcn2;Pes1	dist=16601;dist=15296	.	.
sub3	chr11	22965072	22965072	G	A	intronic	Commd1	.	.	.
sub3	chr11	25552247	25552247	T	G	intergenic	4933427E13Rik;5730522E02Rik	dist=185110;dist=64599	.	.
sub3	chr11	63359006	63359006	T	A	intergenic	Pmp22;Hs3st3b1	dist=199459;dist=525687	.	.
sub3	chr11	66019489	66019489	G	T	intronic	Dnah9	.	.	.
sub3	chr11	77903401	77903401	G	A	intergenic	Pipox;Gm11190	dist=9529;dist=8726	.	.
sub3	chr11	97255858	97255858	T	G	intronic	Npepps	.	.	.
sub3	chr11	108909798	108909798	C	T	intergenic	Cep112;Axin2	dist=49183;dist=10551	.	.
sub3	chr12	59976433	59976433	G	A	intergenic	Fbxo33;Gm20063	dist=756950;dist=1523227	.	.
sub3	chr12	95874832	95874832	G	A	intergenic	Flrt2;1700019M22Rik	dist=89619;dist=171789	.	.
sub3	chr15	72763220	72763220	G	A	intronic	Trappc9	.	.	.
sub3	chr15	98815787	98815787	G	A	intronic	Prkag1	.	.	.
sub3	chr16	13692020	13692020	G	A	intronic	Bfar	.	.	.
sub3	chr16	38069281	38069281	C	T	intergenic	4930542C21Rik;BC031361	dist=14755;dist=15783	.	.
sub3	chr16	49182316	49182316	C	T	intronic	Myh15	.	.	.
sub3	chr16	61008430	61008430	G	T	intergenic	Epha6;Nsun3	dist=402899;dist=1726422	.	.
sub3	chr16	91072058	91072058	C	T	intergenic	4932438H23Rik;Olig2	dist=2906;dist=153492	.	.
sub3	chr17	28424487	28424487	G	A	intronic	Fkbp5	.	.	.
sub3	chr17	33775148	33775148	G	A	UTR3	Angptl4	NM_020581:c.*239C>T	.	.
sub3	chr17	50267190	50267190	G	C	intergenic	AY702103;Dazl	dist=20874;dist=12203	.	.
sub3	chr17	50444255	50444255	G	A	intergenic	Dazl;Plcl2	dist=150635;dist=65292	.	.
sub3	chr17	60436757	60436757	G	A	intergenic	Nudt12os;NONE	dist=1411776;dist=NONE	.	.
sub3	chr18	8738584	8738584	G	T	intergenic	Wac;Fzd8	dist=809556;dist=474272	.	.
sub3	chr19	5692950	5692950	G	A	intronic	Map3k11	.	.	.
