# Supplementary material for: Genomic stability of mouse spermatogonial stem cells in vitro
Source: Sci Rep. 2021 Dec 17;11:24199. doi: 10.1038/s41598-021-03658-1 (PMC8683475; doi:10.1038/s41598-021-03658-1)
Supplement: Supplementary file 7 — Supplementary Table 6. [file 41598_2021_3658_MOESM7_ESM.csv]

sample	Chr	Start	End	Ref	Alt	Func.refGene	Gene.refGene	GeneDetail.refGene	ExonicFunc.refGene	AAChange.refGene
sub1	chr2	40703048	40703049	AA	-	intronic	Lrp1b	.	.	.
sub1	chr5	85463671	85463673	TGT	-	intergenic	Epha5;Cenpc1	dist=1046289;dist=548352	.	.
sub1	chr6	115048735	115048735	-	C	intergenic	Tamm41;Gm17733	dist=10861;dist=78865	.	.
sub1	chr13	19629589	19629589	-	TCTCTCTGTCTCTCTGTCTCTGTG	intronic	Sfrp4	.	.	.
sub2	chr1	171532238	171532238	G	-	intronic	Itln1	.	.	.
sub2	chr5	87058549	87058549	T	-	intergenic	Ugt2b35;Ugt2b36	dist=45275;dist=7378	.	.
sub2	chr6	145749191	145749193	TTG	-	intronic	Rassf8	.	.	.
sub2	chr13	19824617	19824624	TCTCTCTG	-	upstream	Gpr141	dist=360	.	.
sub2	chr16	65069159	65069159	-	ATC	intronic	Htr1f	.	.	.
sub2	chr18	39642301	39642301	-	TG	intergenic	Nr3c1;Pabpc2	dist=122880;dist=131196	.	.
sub3	chr2	39803070	39803073	TTAT	-	intergenic	Ppp6c;Lrp1b	dist=576721;dist=793700	.	.
sub3	chr2	113295978	113295978	-	C	intronic	Tmco5b	.	.	.
sub3	chr2	138093014	138093014	G	-	intergenic	Gm14062;Btbd3	dist=216183;dist=163570	.	.
sub3	chr3	83569950	83569950	-	AG	ncRNA_intronic	1700028M03Rik	.	.	.
sub3	chr3	129517619	129517619	-	T	intergenic	Pou5f1-rs4;Gm35986	dist=82907;dist=9848	.	.
sub3	chr6	52887437	52887437	-	A	intronic	Jazf1	.	.	.
sub3	chr14	45771013	45771013	-	AG	intergenic	Ddhd1;Ubb-ps	dist=112870;dist=313014	.	.
sub3	chr14	108249293	108249293	A	-	intergenic	1700128A07Rik;Slitrk1	dist=1762773;dist=660696	.	.
sub3	chr16	6896818	6896819	AG	-	intronic	Rbfox1	.	.	.
sub3	chr17	74170241	74170243	AAA	-	intergenic	Srd5a2;Memo1	dist=122381;dist=30457	.	.
sub3	chr17	77940919	77940919	A	-	intergenic	NONE;Gm32282	dist=NONE;dist=258331	.	.
sub3	chrX	122646766	122646766	-	A	intergenic	Nap1l3;Cldn34c1	dist=249381;dist=456757	.	.
