# Supplementary material for: Genomic stability of mouse spermatogonial stem cells in vitro
Source: Sci Rep. 2021 Dec 17;11:24199. doi: 10.1038/s41598-021-03658-1 (PMC8683475; doi:10.1038/s41598-021-03658-1)
Supplement: Supplementary file 8 — Supplementary Table 7. [file 41598_2021_3658_MOESM8_ESM.csv]

sample	Chr	Start	End	Ref	Alt	Func.refGene	Gene.refGene	GeneDetail.refGene	ExonicFunc.refGene	AAChange.refGene
sub1	chr1	21328671	21328671	C	T	intergenic	Gm4956;Khdc1a	dist=30359;dist=21006	.	.
sub1	chr1	50344820	50344820	C	A	intergenic	C230029F24Rik;Tmeff2	dist=1004389;dist=582703	.	.
sub1	chr1	51489844	51489844	G	T	intergenic	Nabp1;Gm17767	dist=11445;dist=19661	.	.
sub1	chr1	57089286	57089286	G	T	intergenic	Satb2;1700126A01Rik	dist=109038;dist=38029	.	.
sub1	chr1	70109784	70109784	C	T	intronic	Spag16	.	.	.
sub1	chr1	91840490	91840490	G	T	intronic	Twist2	.	.	.
sub1	chr1	97150903	97150903	G	T	intergenic	Slco6c1;Macir	dist=22600;dist=492999	.	.
sub1	chr1	104575504	104575504	G	T	intergenic	NONE;Cdh20	dist=NONE;dist=193016	.	.
sub1	chr1	110377010	110377010	T	C	intergenic	Cdh7;Cdh19	dist=237107;dist=511316	.	.
sub1	chr1	111965885	111965885	G	T	intergenic	Dsel;Gm32810	dist=100967;dist=411444	.	.
sub1	chr1	114590489	114590489	G	T	intergenic	NONE;Cntnap5a	dist=NONE;dist=1094248	.	.
sub1	chr1	115528998	115528998	C	A	intergenic	NONE;Cntnap5a	dist=NONE;dist=155739	.	.
sub1	chr1	119372664	119372664	G	A	intergenic	Gli2;Inhbb	dist=319045;dist=42799	.	.
sub1	chr1	134710304	134710304	G	A	intronic	Syt2	.	.	.
sub1	chr1	138994729	138994729	C	A	intronic	Dennd1b	.	.	.
sub1	chr1	140794191	140794191	G	T	intergenic	4930590L20Rik;NONE	dist=137789;dist=NONE	.	.
sub1	chr1	141238432	141238432	C	A	intergenic	4930590L20Rik;NONE	dist=582030;dist=NONE	.	.
sub1	chr1	141849424	141849424	G	C	intergenic	4930590L20Rik;Gm35244	dist=1193022;dist=1468431	.	.
sub1	chr1	143293125	143293125	C	A	intergenic	NONE;Gm35244	dist=NONE;dist=24730	.	.
sub1	chr1	170752677	170752677	C	A	intronic	Atf6	.	.	.
sub1	chr1	176603356	176603356	G	A	intergenic	Gm36536;Cep170	dist=76087;dist=130297	.	.
sub1	chr1	186198882	186198882	C	A	intergenic	Lyplal1;A730004F24Rik	dist=81572;dist=312956	.	.
sub1	chr1	187563273	187563273	G	A	intergenic	Gpatch2;Esrrg	dist=211844;dist=45733	.	.
sub1	chr1	194811027	194811027	G	T	intronic	Plxna2	.	.	.
sub1	chr2	8341209	8341209	G	T	intergenic	Celf2;Gm30957	dist=945011;dist=605727	.	.
sub1	chr2	9258755	9258755	C	A	intergenic	1700061F12Rik;Gm13219	dist=61271;dist=93505	.	.
sub1	chr2	14515851	14515851	G	T	ncRNA_intronic	Gm13266	.	.	.
sub1	chr2	18708964	18708964	C	A	intronic	Spag6	.	.	.
sub1	chr2	24384459	24384459	G	T	intronic	Psd4	.	.	.
sub1	chr2	26741865	26741865	C	A	intergenic	Gm39773;Gm39774	dist=5112;dist=40290	.	.
sub1	chr2	30931031	30931031	G	T	intergenic	Ptges;Tor1b	dist=27734;dist=21970	.	.
sub1	chr2	34646168	34646168	C	A	intergenic	Mapkap1;Gapvd1	dist=21210;dist=30017	.	.
sub1	chr2	37144623	37144623	T	C	intergenic	Olfr362;Olfr365	dist=38975;dist=56620	.	.
sub1	chr2	37568406	37568406	C	T	intergenic	Rabgap1;Strbp	dist=1969;dist=1462	.	.
sub1	chr2	38505539	38505539	C	T	intergenic	Lhx2;Nek6	dist=135802;dist=6158	.	.
sub1	chr2	38621648	38621648	G	A	intronic	Psmb7	.	.	.
sub1	chr2	40629303	40629303	C	A	intronic	Lrp1b	.	.	.
sub1	chr2	46811287	46811287	C	A	intergenic	Gm13470;Gm13481	dist=368382;dist=1250933	.	.
sub1	chr2	50080368	50080368	G	A	intronic	Lypd6	.	.	.
sub1	chr2	51931696	51931696	T	C	intronic	Rbm43	.	.	.
sub1	chr2	52174332	52174332	C	A	intronic	Neb	.	.	.
sub1	chr2	53083265	53083265	C	A	intronic	Fmnl2	.	.	.
sub1	chr2	57865670	57865670	C	A	intergenic	Gpd2;Galnt5	dist=494951;dist=132485	.	.
sub1	chr2	59261697	59261697	C	T	intronic	Pkp4	.	.	.
sub1	chr2	65938249	65938249	G	A	intronic	Csrnp3	.	.	.
sub1	chr2	67595441	67595441	T	C	intronic	B3galt1	.	.	.
sub1	chr2	68361385	68361385	C	A	intronic	Stk39	.	.	.
sub1	chr2	69259924	69259924	G	T	intronic	Abcb11	.	.	.
sub1	chr2	72692079	72692079	G	T	intergenic	Cdca7;8430437L04Rik	dist=205189;dist=11431	.	.
sub1	chr2	76272428	76272428	G	T	intronic	Pde11a	.	.	.
sub1	chr2	79748597	79748597	G	T	intronic	Ppp1r1c	.	.	.
sub1	chr2	82416115	82416115	C	A	intergenic	A130030D18Rik;Fsip2	dist=23913;dist=527519	.	.
sub1	chr2	85851563	85851563	G	A	intergenic	Olfr1020;Olfr1022	dist=1065;dist=17031	.	.
sub1	chr2	87975224	87975224	C	A	upstream	Olfr74	dist=561	.	.
sub1	chr2	90830999	90830999	C	A	intergenic	Agbl2;Mtch2	dist=14768;dist=16156	.	.
sub1	chr2	97564086	97564086	G	T	intronic	Lrrc4c	.	.	.
sub1	chr2	101371433	101371433	T	A	intergenic	NONE;Iftap	dist=NONE;dist=189346	.	.
sub1	chr2	115428287	115428287	A	G	intergenic	4930528P14Rik;3110099E03Rik	dist=84007;dist=65226	.	.
sub1	chr2	119972729	119972729	C	A	UTR5	Mapkbp1	NM_001355293:c.-323C>A;NM_011941:c.-323C>A	.	.
sub1	chr2	121182614	121182614	G	T	intronic	Tubgcp4	.	.	.
sub1	chr2	121544532	121544532	A	G	UTR3	Wdr76	NM_001290987:c.*1970A>G;NM_001290986:c.*1970A>G;NM_030234:c.*1970A>G;NM_001369185:c.*1970A>G	.	.
sub1	chr2	124971298	124971298	C	T	intergenic	Sema6d;Slc24a5	dist=303509;dist=96829	.	.
sub1	chr2	125707752	125707752	C	A	intronic	Shc4	.	.	.
sub1	chr2	127468410	127468410	C	A	intronic	Kcnip3	.	.	.
sub1	chr2	129464904	129464904	C	A	intronic	F830045P16Rik	.	.	.
sub1	chr2	135414453	135414453	G	T	intronic	Plcb1	.	.	.
sub1	chr2	140974386	140974386	G	T	intronic	Macrod2	.	.	.
sub1	chr2	144095057	144095057	C	A	intergenic	Banf2;Gm5535	dist=21078;dist=78093	.	.
sub1	chr2	145793884	145793884	C	A	intronic	Rin2	.	.	.
sub1	chr2	150054927	150054927	G	T	intergenic	Syndig1;Zfp120	dist=50535;dist=59480	.	.
sub1	chr2	157667351	157667351	A	G	intergenic	Platr27;Ctnnbl1	dist=70031;dist=70050	.	.
sub1	chr2	160437473	160437473	G	C	intergenic	Mafb;LOC115489488	dist=70408;dist=166885	.	.
sub1	chr2	165847018	165847018	G	A	intronic	Zmynd8	.	.	.
sub1	chr2	166259493	166259493	C	T	intergenic	Sulf2;Gm11468	dist=103810;dist=14415	.	.
sub1	chr2	166305537	166305537	C	A	intergenic	Gm11468;Gm14268	dist=10706;dist=75115	.	.
sub1	chr2	166878255	166878255	C	A	intronic	Arfgef2	.	.	.
sub1	chr2	172570038	172570038	C	A	intergenic	Tfap2c;Bmp7	dist=11417;dist=297974	.	.
sub1	chr2	173389069	173389069	C	A	intergenic	Pmepa1;1700021F07Rik	dist=112536;dist=133523	.	.
sub1	chr2	174805160	174805160	C	A	intergenic	Edn3;Gm14616	dist=21118;dist=50744	.	.
sub1	chr2	180608941	180608941	C	A	intronic	Col9a3	.	.	.
sub1	chr3	9429582	9429582	C	A	ncRNA_intronic	C030034L19Rik	.	.	.
sub1	chr3	16686161	16686161	C	T	intergenic	Ythdf3;Gm30223	dist=469124;dist=130933	.	.
sub1	chr3	24809155	24809155	C	T	intergenic	Naaladl2;Nlgn1	dist=25149;dist=612653	.	.
sub1	chr3	35773291	35773291	C	A	intronic	Atp11b	.	.	.
sub1	chr3	36781843	36781843	C	A	intergenic	Trpc3;4932438A13Rik	dist=91676;dist=81263	.	.
sub1	chr3	40432482	40432482	T	C	intergenic	Fat4;1700017G19Rik	dist=1420499;dist=72383	.	.
sub1	chr3	44793228	44793228	G	T	intergenic	NONE;2610316D01Rik	dist=NONE;dist=487211	.	.
sub1	chr3	49346908	49346908	C	A	intergenic	1700018B24Rik;Pcdh18	dist=737805;dist=396388	.	.
sub1	chr3	51342359	51342359	G	T	intergenic	Elf2;Mgarp	dist=1715;dist=46054	.	.
sub1	chr3	61902487	61902487	C	A	intergenic	Rap2b;Arhgef26	dist=533784;dist=436290	.	.
sub1	chr3	83154932	83154932	G	T	intronic	Dchs2	.	.	.
sub1	chr3	84276991	84276991	C	T	intronic	Trim2	.	.	.
sub1	chr3	87232815	87232815	C	T	intergenic	Kirrel;Fcrls	dist=58278;dist=18150	.	.
sub1	chr3	103660341	103660341	G	T	intergenic	Syt6;Olfml3	dist=14774;dist=75053	.	.
sub1	chr3	107136769	107136769	C	A	intergenic	Kcna2;Kcna10	dist=21764;dist=46374	.	.
sub1	chr3	107918391	107918391	C	A	intergenic	Gstm5;Gstm7	dist=19706;dist=7943	.	.
sub1	chr3	110754526	110754526	G	A	intergenic	Prmt6;Gm6602	dist=503527;dist=1127377	.	.
sub1	chr3	115944958	115944958	G	T	UTR3	Slc30a7	NM_023214:c.*1706C>A	.	.
sub1	chr3	118699464	118699464	C	A	intronic	Dpyd	.	.	.
sub1	chr3	124768815	124768815	G	T	intergenic	1700003H04Rik;Ndst4	dist=187724;dist=635276	.	.
sub1	chr3	132288745	132288745	C	A	intergenic	Dkk2;Gimd1	dist=108441;dist=341101	.	.
sub1	chr3	137119131	137119131	G	T	intergenic	Ppp3ca;Gm567	dist=181404;dist=170486	.	.
sub1	chr3	141033082	141033082	C	A	intergenic	Gm32875;Pdha2	dist=68607;dist=176922	.	.
sub1	chr3	143996925	143996925	G	T	intergenic	Gm6260;Lmo4	dist=284782;dist=191605	.	.
sub1	chr3	148532657	148532657	C	A	intergenic	Ttll7;Adgrl2	dist=1548649;dist=282929	.	.
sub1	chr3	149815806	149815806	G	A	intergenic	Gm1653;Gm40178	dist=535826;dist=586108	.	.
sub1	chr3	152927382	152927382	C	A	intronic	St6galnac5	.	.	.
sub1	chr3	156253912	156253912	G	C	intergenic	9330178D15Rik;4930570G19Rik	dist=245320;dist=292841	.	.
sub1	chr4	4631076	4631076	C	T	intergenic	Gm11780;Bpnt2	dist=101618;dist=131408	.	.
sub1	chr4	7072785	7072785	G	T	intergenic	Tox;8430436N08Rik	dist=81228;dist=487903	.	.
sub1	chr4	7571474	7571474	G	T	ncRNA_intronic	8430436N08Rik	.	.	.
sub1	chr4	8457156	8457156	G	T	intergenic	Car8;Rab2a	dist=218115;dist=78488	.	.
sub1	chr4	15122225	15122225	C	T	intronic	Necab1	.	.	.
sub1	chr4	31989732	31989732	C	A	intronic	Map3k7	.	.	.
sub1	chr4	49704429	49704429	G	T	intronic	Grin3a	.	.	.
sub1	chr4	49924293	49924293	C	A	intergenic	Grin3a;Cylc2	dist=78524;dist=1292385	.	.
sub1	chr4	52371239	52371239	G	T	intergenic	C630028M04Rik;Smc2os	dist=320129;dist=59045	.	.
sub1	chr4	63515950	63515950	C	A	intergenic	Whrn;Atp6v1g1	dist=19959;dist=28815	.	.
sub1	chr4	67854379	67854379	G	T	intergenic	Tlr4;Gm12911	dist=1007798;dist=458278	.	.
sub1	chr4	69696692	69696692	G	T	intergenic	Brinp1;Cdk5rap2	dist=742295;dist=520163	.	.
sub1	chr4	69696694	69696694	C	T	intergenic	Brinp1;Cdk5rap2	dist=742297;dist=520161	.	.
sub1	chr4	76716405	76716405	G	T	intronic	Ptprd	.	.	.
sub1	chr4	81118489	81118489	C	A	intergenic	Lurap1l;Mpdz	dist=164188;dist=160010	.	.
sub1	chr4	84097362	84097362	C	A	intergenic	6030471H07Rik;Bnc2	dist=52483;dist=169445	.	.
sub1	chr4	88216618	88216618	G	T	intronic	Focad	.	.	.
sub1	chr4	88409238	88409238	G	A	intronic	Focad	.	.	.
sub1	chr4	89854523	89854523	G	T	intergenic	Dmrta1;Zfp352	dist=159757;dist=364297	.	.
sub1	chr4	97894981	97894981	C	A	intronic	Nfia	.	.	.
sub1	chr4	98328147	98328147	G	T	intergenic	Nfia;Tm2d1	dist=209271;dist=27223	.	.
sub1	chr4	118474015	118474015	G	T	intronic	Tie1	.	.	.
sub1	chr4	119959239	119959239	C	A	intronic	Hivep3	.	.	.
sub1	chr4	123153130	123153130	G	A	intergenic	Ppie;Hpcal4	dist=13179;dist=30374	.	.
sub1	chr4	123983559	123983559	C	A	intergenic	Rragc;1700021L23Rik	dist=46562;dist=319276	.	.
sub1	chr4	124398577	124398577	A	T	intergenic	1700021L23Rik;1700057H15Rik	dist=65857;dist=51049	.	.
sub1	chr4	125663958	125663958	C	A	intronic	Grik3	.	.	.
sub1	chr4	127968953	127968953	C	A	intronic	CK137956	.	.	.
sub1	chr4	133993265	133993265	C	A	intronic	Dhdds	.	.	.
sub1	chr4	134472626	134472626	T	C	intronic	Stmn1	.	.	.
sub1	chr4	135574134	135574134	G	A	upstream	Grhl3	dist=502	.	.
sub1	chr4	139383069	139383069	C	A	intronic	Ubr4	.	.	.
sub1	chr4	142043341	142043341	C	T	intronic	Tmem51	.	.	.
sub1	chr4	142288613	142288613	G	T	intergenic	Kazn;Prdm2	dist=49212;dist=818778	.	.
sub1	chr4	148232435	148232435	G	T	intergenic	Fbxo2;Disp3	dist=66018;dist=4422	.	.
sub1	chr4	154480042	154480042	C	A	intronic	Prdm16	.	.	.
sub1	chr5	7337628	7337628	G	T	intronic	Zfp804b	.	.	.
sub1	chr5	9732351	9732351	G	T	intergenic	Grm3;Gm6455	dist=6999;dist=1132678	.	.
sub1	chr5	14454498	14454498	G	A	intergenic	Sema3e;Pclo	dist=197809;dist=60420	.	.
sub1	chr5	21859298	21859298	C	A	intronic	Slc26a5	.	.	.
sub1	chr5	25310539	25310539	C	A	exonic	Kmt2c	.	stopgain	Kmt2c:NM_001081383:exon38:c.G8305T:p.E2769X
sub1	chr5	32147853	32147853	G	T	intronic	Fosl2	.	.	.
sub1	chr5	34981403	34981403	C	A	intronic	Rgs12	.	.	.
sub1	chr5	39585392	39585392	G	T	ncRNA_intronic	4930513D17Rik	.	.	.
sub1	chr5	40266814	40266814	T	C	intergenic	Gm35191;Rab28	dist=281186;dist=1358159	.	.
sub1	chr5	43499665	43499665	G	T	intergenic	Cpeb2;C1qtnf7	dist=209941;dist=15904	.	.
sub1	chr5	52848744	52848744	C	A	intronic	Anapc4	.	.	.
sub1	chr5	55533991	55533991	C	A	intergenic	Gm10440;4932441J04Rik	dist=1175449;dist=2036093	.	.
sub1	chr5	59087611	59087611	C	A	intergenic	4930459L07Rik;4933402J10Rik	dist=634613;dist=875508	.	.
sub1	chr5	71872609	71872609	C	A	intronic	Gabrb1	.	.	.
sub1	chr5	73812475	73812475	C	T	intergenic	Spata18;1700019F05Rik	dist=132991;dist=100414	.	.
sub1	chr5	75873100	75873100	G	T	intergenic	Kit;Kdr	dist=216379;dist=59727	.	.
sub1	chr5	76516664	76516664	G	T	downstream	Gm7271	dist=36	.	.
sub1	chr5	84045366	84045366	G	T	intergenic	Tecrl;Epha5	dist=690171;dist=9399	.	.
sub1	chr5	90525079	90525079	A	G	intronic	Afm	.	.	.
sub1	chr5	91493047	91493047	C	A	intergenic	Btc;Parm1	dist=90053;dist=24653	.	.
sub1	chr5	100229842	100229842	T	C	intergenic	2310034O05Rik;Gm45913	dist=11793;dist=72528	.	.
sub1	chr5	103310724	103310724	G	A	intergenic	4930429D17Rik;1700021F02Rik	dist=11695;dist=35874	.	.
sub1	chr5	113253488	113253488	C	A	intronic	Sgsm1	.	.	.
sub1	chr5	115276509	115276509	G	T	intergenic	Rnf10;Coq5	dist=3614;dist=3193	.	.
sub1	chr5	116704528	116704528	G	T	intergenic	Srrm4;Suds3	dist=112711;dist=387150	.	.
sub1	chr5	117763098	117763098	C	T	intronic	Ksr2	.	.	.
sub1	chr5	122390092	122390092	C	A	intergenic	Gpn3;Arpc3	dist=7323;dist=1786	.	.
sub1	chr5	122658885	122658885	G	A	intronic	P2rx7	.	.	.
sub1	chr5	126860459	126860459	C	A	intergenic	Gm33347;4933438B17Rik	dist=133175;dist=170330	.	.
sub1	chr5	141036234	141036234	G	T	intergenic	Card11;Sdk1	dist=35638;dist=205300	.	.
sub1	chr5	150168889	150168889	T	A	intergenic	Rxfp2;Fry	dist=86703;dist=91041	.	.
sub1	chr6	4897446	4897446	G	T	intergenic	Gm20714;Ppp1r9a	dist=81118;dist=5529	.	.
sub1	chr6	7506396	7506396	C	T	intergenic	Gm19272;Tac1	dist=126819;dist=48665	.	.
sub1	chr6	10543945	10543945	G	A	intergenic	Nxph1;AA545190	dist=1295367;dist=427523	.	.
sub1	chr6	16632395	16632395	C	A	intergenic	Gm36406;Gm36669	dist=162492;dist=145129	.	.
sub1	chr6	20565471	20565471	G	T	intergenic	Mir6370;Kcnd2	dist=1010010;dist=649875	.	.
sub1	chr6	20998294	20998294	C	A	intergenic	Mir6370;Kcnd2	dist=1442833;dist=217052	.	.
sub1	chr6	22003311	22003311	A	T	intronic	Cped1	.	.	.
sub1	chr6	23588420	23588420	C	T	intronic	Cadps2	.	.	.
sub1	chr6	24331603	24331603	C	A	intergenic	Slc13a1;Iqub	dist=163511;dist=113262	.	.
sub1	chr6	28185332	28185332	G	T	intergenic	Grm8;6530409C15Rik	dist=50186;dist=30167	.	.
sub1	chr6	30613507	30613507	G	T	intronic	Cpa5	.	.	.
sub1	chr6	48670245	48670245	G	T	intergenic	Gimap8;Gimap9	dist=9370;dist=5890	.	.
sub1	chr6	49401339	49401339	C	A	intronic	Stk31	.	.	.
sub1	chr6	50460106	50460106	C	A	intergenic	Osbpl3;Cycs	dist=3752;dist=102457	.	.
sub1	chr6	53609243	53609243	G	T	intronic	Creb5	.	.	.
sub1	chr6	56548406	56548406	G	T	intergenic	Pde1c;Lsm5	dist=178772;dist=152657	.	.
sub1	chr6	57788848	57788848	G	T	intronic	Vopp1	.	.	.
sub1	chr6	60397026	60397026	G	T	downstream	A530053G22Rik	dist=140	.	.
sub1	chr6	64973230	64973230	C	T	intergenic	Atoh1;Smarcad1	dist=241985;dist=69361	.	.
sub1	chr6	65698772	65698772	C	A	intronic	Ndnf	.	.	.
sub1	chr6	66961869	66961869	A	G	intronic	Gng12	.	.	.
sub1	chr6	67456558	67456558	G	T	intronic	Il23r	.	.	.
sub1	chr6	74455433	74455433	C	A	intergenic	Gm31747;NONE	dist=846760;dist=NONE	.	.
sub1	chr6	75837558	75837558	G	T	intergenic	NONE;Ctnna2	dist=NONE;dist=1044079	.	.
sub1	chr6	78250958	78250958	C	A	intergenic	Ctnna2;Reg3b	dist=271291;dist=119927	.	.
sub1	chr6	81124682	81124682	G	A	intergenic	Lrrtm4;Mir7232	dist=314539;dist=770908	.	.
sub1	chr6	81203171	81203171	G	T	intergenic	Lrrtm4;Mir7232	dist=393028;dist=692419	.	.
sub1	chr6	86026149	86026149	C	A	intergenic	Figla;Add2	dist=5153;dist=2532	.	.
sub1	chr6	93144747	93144747	A	G	intergenic	9530026P05Rik;Magi1	dist=32998;dist=530706	.	.
sub1	chr6	95402187	95402187	G	T	intergenic	AY512915;Suclg2	dist=68194;dist=70822	.	.
sub1	chr6	96200966	96200966	G	T	intronic	Tafa1	.	.	.
sub1	chr6	97747600	97747600	G	T	intergenic	Frmd4b;Mitf	dist=129943;dist=59458	.	.
sub1	chr6	99243115	99243115	C	A	intronic	Foxp1	.	.	.
sub1	chr6	101245752	101245752	G	T	intronic	Pdzrn3	.	.	.
sub1	chr6	102068182	102068182	C	T	intergenic	Gm9871;Cntn3	dist=266200;dist=95124	.	.
sub1	chr6	104467795	104467795	G	C	intergenic	Gm21054;Cntn6	dist=503111;dist=25249	.	.
sub1	chr6	107465077	107465077	G	T	intergenic	Crbn;Lrrn1	dist=664990;dist=64649	.	.
sub1	chr6	109462847	109462847	G	T	intergenic	Edem1;Grm7	dist=603491;dist=1182665	.	.
sub1	chr6	115784976	115784976	G	T	intronic	Cand2	.	.	.
sub1	chr6	121475081	121475081	C	A	intergenic	Iqsec3;A2m	dist=1403;dist=161092	.	.
sub1	chr6	124575656	124575656	G	T	intronic	C1rb	.	.	.
sub1	chr6	126992988	126992988	G	T	intergenic	D6Wsu163e;Fgf6	dist=17284;dist=22554	.	.
sub1	chr6	127398299	127398299	C	G	intergenic	Gm38404;Parp11	dist=90332;dist=48541	.	.
sub1	chr6	129147242	129147242	C	A	intergenic	Klrb1-ps1;Clec2d	dist=17796;dist=33373	.	.
sub1	chr6	145652787	145652787	C	A	intergenic	Tuba3b;Rassf8	dist=31310;dist=94000	.	.
sub1	chr6	148515912	148515912	G	A	intergenic	Tmtc1;Gm6313	dist=71560;dist=90874	.	.
sub1	chr7	4846022	4846022	G	T	intronic	Isoc2b	.	.	.
sub1	chr7	6662852	6662852	G	T	upstream	Zim2	dist=484	.	.
sub1	chr7	13053661	13053661	C	A	intronic	Mzf1	.	.	.
sub1	chr7	24636441	24636441	G	A	upstream	Lypd3	dist=129	.	.
sub1	chr7	26697032	26697032	C	A	intergenic	Cyp2b23;Cyp2b19	dist=10602;dist=60110	.	.
sub1	chr7	31095170	31095170	C	A	intergenic	Fxyd3;Hpn	dist=18473;dist=3555	.	.
sub1	chr7	36376122	36376122	G	T	intergenic	E130304I02Rik;Tshz3	dist=538048;dist=321996	.	.
sub1	chr7	40528086	40528086	C	A	intergenic	Gm33989;4933402C06Rik	dist=947496;dist=146651	.	.
sub1	chr7	44452825	44452825	C	G	intronic	Lrrc4b	.	.	.
sub1	chr7	52621352	52621352	C	A	intergenic	1700015G11Rik;Mir6238	dist=605636;dist=1270409	.	.
sub1	chr7	61310724	61310724	G	T	ncRNA_intronic	A230006K03Rik	.	.	.
sub1	chr7	69641499	69641499	C	T	intergenic	4930402F11Rik;Gm29683	dist=141810;dist=537369	.	.
sub1	chr7	71281942	71281942	G	T	intergenic	B130024G19Rik;4930441H08Rik	dist=870796;dist=627753	.	.
sub1	chr7	74455372	74455372	C	G	intronic	Slco3a1	.	.	.
sub1	chr7	76154797	76154797	G	T	intergenic	Klhl25;Agbl1	dist=280667;dist=75090	.	.
sub1	chr7	76874617	76874617	G	T	intronic	Agbl1	.	.	.
sub1	chr7	77569431	77569431	G	T	intergenic	Agbl1;Ntrk3	dist=444733;dist=622683	.	.
sub1	chr7	84450638	84450638	C	A	intergenic	Arnt2;Gm2115	dist=40600;dist=78336	.	.
sub1	chr7	86091644	86091644	A	G	intergenic	Vmn2r74;Vmn2r75	dist=130162;dist=56398	.	.
sub1	chr7	86314136	86314136	C	A	intergenic	Olfr309;Olfr308	dist=7025;dist=6888	.	.
sub1	chr7	86662352	86662352	C	A	intergenic	Olfr294;Olfr293	dist=45709;dist=1312	.	.
sub1	chr7	101949090	101949090	A	G	intergenic	Lrrc51;Numa1	dist=15233;dist=20753	.	.
sub1	chr7	109356870	109356870	G	T	intronic	Stk33	.	.	.
sub1	chr7	118913033	118913033	G	T	intronic	Iqck	.	.	.
sub1	chr7	127647238	127647238	G	T	intergenic	Zfp629;Bcl7c	dist=31966;dist=14216	.	.
sub1	chr7	128190453	128190453	G	T	intronic	Itgad	.	.	.
sub1	chr7	128871196	128871196	G	T	intergenic	Sec23ip;Plpp4	dist=86361;dist=385898	.	.
sub1	chr8	11054866	11054866	G	A	downstream	9530052E02Rik	dist=325	.	.
sub1	chr8	16214871	16214871	G	T	intronic	Csmd1	.	.	.
sub1	chr8	19477426	19477426	C	A	intergenic	Defb8;Defb7	dist=29820;dist=17671	.	.
sub1	chr8	22445240	22445240	G	A	intergenic	Mrps31;Smim19	dist=15575;dist=17374	.	.
sub1	chr8	26519852	26519852	G	T	intergenic	Thap1;2310008N11Rik	dist=355701;dist=294745	.	.
sub1	chr8	31877492	31877492	G	T	intronic	Nrg1	.	.	.
sub1	chr8	34611361	34611361	C	A	ncRNA_intronic	B930018H19Rik	.	.	.
sub1	chr8	35867378	35867378	C	G	ncRNA_intronic	5430403N17Rik	.	.	.
sub1	chr8	36967600	36967600	C	T	intergenic	Dlc1;G630064G18Rik	dist=15158;dist=17973	.	.
sub1	chr8	41112809	41112809	C	A	intronic	Mtus1	.	.	.
sub1	chr8	63619970	63619970	G	T	intergenic	Spock3;Sgo2b	dist=262874;dist=304724	.	.
sub1	chr8	69179154	69179154	G	T	intronic	Lzts1	.	.	.
sub1	chr8	97604481	97604481	G	T	intergenic	Got2;Gm15679	dist=1716080;dist=1407406	.	.
sub1	chr8	97893339	97893339	C	A	intergenic	Got2;Gm15679	dist=2004938;dist=1118548	.	.
sub1	chr8	101477521	101477521	C	A	intergenic	A330008L17Rik;Cdh11	dist=1744083;dist=1154574	.	.
sub1	chr8	103600271	103600271	G	T	intergenic	1600027J07Rik;4933400L20Rik	dist=252737;dist=3528	.	.
sub1	chr8	107671690	107671690	G	C	intergenic	Psmd7;Gm39244	dist=83208;dist=855941	.	.
sub1	chr8	119187908	119187908	C	T	intronic	Cdh13	.	.	.
sub1	chr8	121714097	121714097	C	A	intergenic	Zcchc14;Gm46065	dist=62164;dist=10786	.	.
sub1	chr8	121776466	121776466	G	T	intronic	Jph3	.	.	.
sub1	chr8	127501078	127501078	G	T	intronic	Pard3	.	.	.
sub1	chr9	4866029	4866029	C	T	intergenic	Gm46100;Casp1	dist=65873;dist=432488	.	.
sub1	chr9	7657723	7657723	C	A	intronic	Mmp20	.	.	.
sub1	chr9	24362239	24362239	G	T	intergenic	Npsr1;Dpy19l1	dist=45841;dist=49540	.	.
sub1	chr9	28684987	28684987	G	T	intronic	Opcml	.	.	.
sub1	chr9	30539948	30539948	G	A	intergenic	Snx19;Adamts15	dist=73222;dist=359207	.	.
sub1	chr9	32317465	32317465	C	T	UTR3	Kcnj5	NM_010605:c.*115G>A	.	.
sub1	chr9	32777549	32777549	C	A	intergenic	Ets1;Gm27162	dist=19729;dist=126520	.	.
sub1	chr9	34289372	34289372	G	C	intergenic	7630403G23Rik;Kirrel3	dist=230353;dist=199359	.	.
sub1	chr9	45329806	45329806	C	A	intronic	Tmprss13	.	.	.
sub1	chr9	48610141	48610141	G	T	intergenic	Nnmt;Zbtb16	dist=5018;dist=41656	.	.
sub1	chr9	48978371	48978371	G	T	intergenic	Htr3b;Usp28	dist=13381;dist=7014	.	.
sub1	chr9	52466273	52466273	G	A	intergenic	Zc3h12c;AI593442	dist=297867;dist=206759	.	.
sub1	chr9	61329835	61329835	G	A	intergenic	B930092H01Rik;Tle3	dist=36026;dist=42531	.	.
sub1	chr9	63439061	63439061	C	A	intronic	Iqch	.	.	.
sub1	chr9	65364794	65364794	C	A	intronic	Ubap1l	.	.	.
sub1	chr9	67900788	67900788	G	T	intronic	Vps13c	.	.	.
sub1	chr9	70131099	70131099	C	A	intronic	Fam81a	.	.	.
sub1	chr9	76441989	76441989	G	T	intergenic	Hcrtr2;Fam83b	dist=118366;dist=45471	.	.
sub1	chr9	77187526	77187526	G	T	intronic	Mlip	.	.	.
sub1	chr9	78928011	78928011	G	T	intergenic	Cd109;Gm10635	dist=211751;dist=516026	.	.
sub1	chr9	79665195	79665195	G	T	intronic	Col12a1	.	.	.
sub1	chr9	85881004	85881004	G	T	intergenic	Tpbg;Ube2cbp	dist=33949;dist=426230	.	.
sub1	chr9	91121956	91121956	G	T	intergenic	Gm28703;Zic1	dist=293100;dist=236104	.	.
sub1	chr9	97044907	97044907	C	A	intergenic	Spsb4;Slc25a36	dist=26552;dist=32104	.	.
sub1	chr9	97879040	97879040	C	A	intronic	Clstn2	.	.	.
sub1	chr9	98661026	98661026	C	T	intergenic	Mrps22;E330023G01Rik	dist=59347;dist=87573	.	.
sub1	chr9	103465178	103465178	G	A	intronic	Bfsp2	.	.	.
sub1	chr9	106583426	106583426	T	A	intergenic	Iqcf4;Iqcf6	dist=12459;dist=43175	.	.
sub1	chr9	109591757	109591757	G	A	intergenic	Fbxw15;Fbxw24	dist=23495;dist=9359	.	.
sub1	chr9	109829097	109829097	T	C	intergenic	Spink8;3000002C10Rik	dist=2470;dist=1057	.	.
sub1	chr9	111770748	111770748	C	A	intergenic	Stac;4930545L08Rik	dist=80400;dist=141559	.	.
sub1	chr9	114521127	114521127	C	T	intronic	Trim71	.	.	.
sub1	chr9	116156078	116156078	G	T	intronic	Tgfbr2	.	.	.
sub1	chr9	117052467	117052467	G	T	intronic	Rbms3	.	.	.
sub1	chr9	117055473	117055473	C	A	intronic	Rbms3	.	.	.
sub1	chr9	122516676	122516676	A	T	intergenic	A730085K08Rik;9530059O14Rik	dist=117875;dist=55825	.	.
sub1	chr10	16240367	16240367	G	C	intergenic	C330004P14Rik;Gm20125	dist=433302;dist=710727	.	.
sub1	chr10	17028622	17028622	A	G	ncRNA_intronic	Gm20125	.	.	.
sub1	chr10	24852842	24852842	G	T	intergenic	Enpp3;Med23	dist=16647;dist=17144	.	.
sub1	chr10	25541274	25541274	C	A	ncRNA_intronic	Gm29571	.	.	.
sub1	chr10	27280851	27280851	G	T	intronic	Lama2	.	.	.
sub1	chr10	38924868	38924868	G	T	intergenic	Rfpl4b;Lama4	dist=103089;dist=40647	.	.
sub1	chr10	39291767	39291767	C	T	intergenic	Ccn6;Gm31616	dist=127973;dist=75949	.	.
sub1	chr10	43163936	43163936	C	A	intronic	Sobp	.	.	.
sub1	chr10	44456025	44456025	G	A	intronic	Prdm1	.	.	.
sub1	chr10	51908422	51908422	A	C	intergenic	4933411G06Rik;Vgll2	dist=151228;dist=114080	.	.
sub1	chr10	54491497	54491497	C	A	intergenic	Gm16998;Tbc1d32	dist=410416;dist=1522797	.	.
sub1	chr10	55310234	55310234	C	A	intergenic	Gm16998;Tbc1d32	dist=1229153;dist=704060	.	.
sub1	chr10	56907133	56907133	C	T	intergenic	Gm36595;4930467K11Rik	dist=431166;dist=571250	.	.
sub1	chr10	56980091	56980091	G	A	intergenic	Gm36595;4930467K11Rik	dist=504124;dist=498292	.	.
sub1	chr10	58240360	58240360	C	A	intergenic	Gm4981;Gcc2	dist=3700;dist=15166	.	.
sub1	chr10	58252212	58252212	G	A	intergenic	Gm4981;Gcc2	dist=15552;dist=3314	.	.
sub1	chr10	58320545	58320545	T	A	intergenic	Gcc2;Lims1	dist=14953;dist=3002	.	.
sub1	chr10	60719253	60719253	C	T	intronic	Slc29a3	.	.	.
sub1	chr10	61073823	61073823	C	A	intergenic	Gm20611;Pcbd1	dist=35743;dist=15508	.	.
sub1	chr10	64830803	64830803	C	T	intronic	Ctnna3	.	.	.
sub1	chr10	65180781	65180781	C	A	intergenic	Gm28881;Gm30853	dist=60414;dist=695007	.	.
sub1	chr10	68530466	68530466	G	T	intronic	Cabcoco1	.	.	.
sub1	chr10	73572031	73572031	C	T	intergenic	A330049N07Rik;Pcdh15	dist=485326;dist=249836	.	.
sub1	chr10	74390175	74390175	T	C	intronic	Pcdh15	.	.	.
sub1	chr10	83060128	83060128	G	T	intronic	Chst11	.	.	.
sub1	chr10	85304257	85304257	G	A	intergenic	Cry1;Btbd11	dist=119203;dist=82557	.	.
sub1	chr10	85304258	85304258	G	A	intergenic	Cry1;Btbd11	dist=119204;dist=82556	.	.
sub1	chr10	93645707	93645707	G	T	intronic	Ntn4	.	.	.
sub1	chr10	94162493	94162493	G	A	intronic	Nr2c1	.	.	.
sub1	chr10	102250095	102250095	G	T	intronic	Mgat4c	.	.	.
sub1	chr10	110041296	110041296	G	T	intergenic	Nav3;9230102K24Rik	dist=40906;dist=559354	.	.
sub1	chr10	113943593	113943593	G	T	intergenic	Atxn7l3b;Trhde	dist=1014567;dist=455227	.	.
sub1	chr10	114507654	114507654	G	T	intronic	Trhde	.	.	.
sub1	chr10	117068801	117068801	C	A	intergenic	Cct2;Frs2	dist=4949;dist=1326	.	.
sub1	chr10	118476788	118476788	G	A	intergenic	Ifng;Ifngas1	dist=30894;dist=25247	.	.
sub1	chr10	121723334	121723334	G	T	intergenic	D930020B18Rik;BC048403	dist=29420;dist=16596	.	.
sub1	chr10	127897858	127897858	G	A	upstream	Sdr9c7	dist=677	.	.
sub1	chr10	129270144	129270144	C	A	upstream	Olfr777	dist=823	.	.
sub1	chr10	129457213	129457213	G	T	intergenic	Olfr786;Olfr787	dist=19461;dist=5465	.	.
sub1	chr11	23088879	23088879	C	A	intergenic	Fam161a;1700061J23Rik	dist=65137;dist=63261	.	.
sub1	chr11	25425635	25425635	C	T	intergenic	4933427E13Rik;5730522E02Rik	dist=58498;dist=191211	.	.
sub1	chr11	27476255	27476255	C	A	intergenic	Gm12070;Ccdc85a	dist=688396;dist=909429	.	.
sub1	chr11	35351598	35351598	G	A	intronic	Slit3	.	.	.
sub1	chr11	41266440	41266440	G	A	intergenic	Ccng1;Gabrg2	dist=511154;dist=643750	.	.
sub1	chr11	42378751	42378751	G	T	intergenic	Gabra6;Gabrb2	dist=57679;dist=40956	.	.
sub1	chr11	49018207	49018207	C	A	intergenic	Tgtp1;9930111J21Rik2	dist=25961;dist=19453	.	.
sub1	chr11	54604332	54604332	G	T	intronic	Rapgef6	.	.	.
sub1	chr11	56434651	56434651	G	T	intergenic	Nmur2;Gria1	dist=393664;dist=576967	.	.
sub1	chr11	61764798	61764798	G	C	intergenic	Prpsap2;Ulk2	dist=2710;dist=10800	.	.
sub1	chr11	90301243	90301243	G	T	intergenic	Mmd;Hlf	dist=22670;dist=35292	.	.
sub1	chr11	111000032	111000032	C	T	intronic	Kcnj16	.	.	.
sub1	chr11	112141521	112141521	G	T	intergenic	Gm30158;BC006965	dist=629064;dist=522406	.	.
sub1	chr11	113236520	113236520	C	A	intergenic	4732490B19Rik;Slc39a11	dist=26851;dist=8335	.	.
sub1	chr11	114146539	114146539	C	A	intergenic	1700025D23Rik;1700001J04Rik	dist=51208;dist=38899	.	.
sub1	chr11	118125696	118125696	C	A	exonic	Dnah17	.	synonymous SNV	Dnah17:NM_001167746:exon5:c.G828T:p.L276L
sub1	chr11	121472637	121472637	G	T	intronic	Tbcd	.	.	.
sub1	chr12	12175383	12175383	G	A	intergenic	Tubb2a-ps2;Cyria	dist=292484;dist=86794	.	.
sub1	chr12	12175389	12175389	G	A	intergenic	Tubb2a-ps2;Cyria	dist=292490;dist=86788	.	.
sub1	chr12	26965744	26965744	G	T	intergenic	4933409F18Rik;Gm20187	dist=131193;dist=124493	.	.
sub1	chr12	29838076	29838076	G	A	exonic	Myt1l	.	synonymous SNV	Myt1l:NM_001361660:exon11:c.G1545A:p.L515L	Myt1l:NM_001361658:exon12:c.G1680A:p.L560L	Myt1l:NM_001361659:exon12:c.G1608A:p.L536L	Myt1l:NM_001093775:exon13:c.G1749A:p.L583L	Myt1l:NM_001093776:exon13:c.G1743A:p.L581L	Myt1l:NM_001093778:exon13:c.G1740A:p.L580L	Myt1l:NM_001361655:exon13:c.G1749A:p.L583L	Myt1l:NM_001361656:exon13:c.G1743A:p.L581L	Myt1l:NM_001361657:exon13:c.G1743A:p.L581L	Myt1l:NM_008666:exon13:c.G1743A:p.L581L
sub1	chr12	30691993	30691993	C	A	intergenic	Tmem18;Alkal2	dist=100774;dist=192331	.	.
sub1	chr12	33986474	33986474	C	A	intergenic	Twist1;Hdac9	dist=26643;dist=61108	.	.
sub1	chr12	37588647	37588647	C	A	intergenic	Agmo;Dgkb	dist=6715;dist=291527	.	.
sub1	chr12	40847782	40847782	C	A	intergenic	Dock4;Immp2l	dist=1294;dist=176308	.	.
sub1	chr12	57407734	57407734	C	A	intronic	Mipol1	.	.	.
sub1	chr12	58134287	58134287	G	T	intergenic	Ttc6;Sstr1	dist=396383;dist=77517	.	.
sub1	chr12	59456329	59456329	T	G	intergenic	Fbxo33;Gm20063	dist=236846;dist=2043331	.	.
sub1	chr12	66722656	66722656	A	G	intronic	Mdga2	.	.	.
sub1	chr12	69932954	69932954	C	T	intronic	Atl1	.	.	.
sub1	chr12	82952434	82952434	C	A	intronic	Rgs6	.	.	.
sub1	chr12	86786471	86786471	C	T	intergenic	Lrrc74a;Irf2bpl	dist=22676;dist=94232	.	.
sub1	chr12	88929210	88929210	C	A	intronic	Nrxn3	.	.	.
sub1	chr12	90243826	90243826	A	T	intronic	Nrxn3	.	.	.
sub1	chr12	94431368	94431368	G	T	intergenic	Mir8099-1;Flrt2	dist=503904;dist=1260858	.	.
sub1	chr12	95362257	95362257	A	G	intergenic	Mir8099-1;Flrt2	dist=1434793;dist=329969	.	.
sub1	chr12	99440830	99440830	C	T	intronic	Foxn3	.	.	.
sub1	chr12	101541511	101541511	C	T	exonic	Catsperb	.	synonymous SNV	Catsperb:NM_173023:exon16:c.C1536T:p.D512D
sub1	chr12	108027022	108027022	C	A	intergenic	Bcl11b;Setd3	dist=23608;dist=79409	.	.
sub1	chr12	108629294	108629294	C	A	intronic	Evl	.	.	.
sub1	chr12	109653786	109653786	A	C	ncRNA_intronic	Rian	.	.	.
sub1	chr12	113875159	113875159	C	A	intergenic	Adam6a;Mir7094-1	dist=328745;dist=594248	.	.
sub1	chr12	117776289	117776289	C	A	intergenic	Rapgef5;Cdca7l	dist=16552;dist=67572	.	.
sub1	chr13	7846591	7846591	C	A	intergenic	Pfkp;Adarb2	dist=1197820;dist=356275	.	.
sub1	chr13	10728995	10728995	G	T	intergenic	Chrm3;Zp4-ps	dist=368192;dist=793057	.	.
sub1	chr13	16921151	16921151	C	T	intronic	Sugct	.	.	.
sub1	chr13	22061341	22061341	C	A	intergenic	H2bc11;Vmn1r188	dist=17683;dist=26537	.	.
sub1	chr13	24690074	24690074	C	A	intronic	Ripor2	.	.	.
sub1	chr13	29095925	29095925	C	A	intergenic	A330102I10Rik;NONE	dist=55589;dist=NONE	.	.
sub1	chr13	31028304	31028304	G	T	intergenic	Exoc2;4930401O12Rik	dist=54257;dist=185106	.	.
sub1	chr13	43106366	43106366	G	T	intronic	Phactr1	.	.	.
sub1	chr13	45729403	45729403	T	A	intronic	Atxn1	.	.	.
sub1	chr13	47739197	47739197	G	T	intergenic	4930471G24Rik;G630093K05Rik	dist=70804;dist=171238	.	.
sub1	chr13	48005981	48005981	C	A	ncRNA_intronic	4931429P17Rik	.	.	.
sub1	chr13	51628871	51628871	G	A	intergenic	Shc3;Cks2	dist=59420;dist=16361	.	.
sub1	chr13	52313138	52313138	G	T	intergenic	4921525O09Rik;Diras2	dist=188978;dist=191237	.	.
sub1	chr13	56264242	56264242	C	T	intergenic	Neurog1;Cxcl14	dist=12062;dist=24401	.	.
sub1	chr13	58220287	58220287	G	T	intergenic	Ubqln1;Gkap1	dist=4634;dist=13062	.	.
sub1	chr13	59188596	59188596	C	A	intergenic	Gm34307;Agtpbp1	dist=42761;dist=260938	.	.
sub1	chr13	63017475	63017475	C	A	intronic	Aopep	.	.	.
sub1	chr13	93009749	93009749	C	T	intergenic	Mtx3;Cmya5	dist=151531;dist=30966	.	.
sub1	chr13	93421713	93421713	C	T	intergenic	Homer1;Jmy	dist=16584;dist=8384	.	.
sub1	chr13	93810488	93810488	C	A	intronic	Arsb	.	.	.
sub1	chr13	96386162	96386162	C	A	intergenic	Gm29543;Poc5	dist=251914;dist=2132	.	.
sub1	chr13	98696552	98696552	G	T	intergenic	Tmem171;Fcho2	dist=1710;dist=26854	.	.
sub1	chr13	99494563	99494563	C	A	intronic	Map1b	.	.	.
sub1	chr13	101061307	101061307	G	A	intergenic	Slc30a5;5930438M14Rik	dist=227880;dist=170820	.	.
sub1	chr13	113260432	113260432	C	T	intergenic	Esm1;Cspg4b	dist=42328;dist=32738	.	.
sub1	chr13	113689925	113689925	C	A	intergenic	Hspb3;Arl15	dist=26249;dist=104583	.	.
sub1	chr13	118256037	118256037	C	A	intergenic	Hcn1;Mrps30	dist=275009;dist=124073	.	.
sub1	chr13	119092054	119092054	C	G	intergenic	Fgf10;Nnt	dist=299481;dist=242263	.	.
sub1	chr14	10672752	10672752	G	T	intronic	Fhit	.	.	.
sub1	chr14	19901874	19901874	G	A	intronic	Gng2	.	.	.
sub1	chr14	23593590	23593590	G	T	intronic	Kcnma1	.	.	.
sub1	chr14	24923817	24923817	G	T	intergenic	Rps24;Gm32123	dist=426857;dist=185444	.	.
sub1	chr14	39723718	39723718	G	T	intergenic	1700109I08Rik;Sh2d4b	dist=38425;dist=1087808	.	.
sub1	chr14	65495008	65495008	C	A	intergenic	Pnoc;Elp3	dist=69536;dist=35438	.	.
sub1	chr14	66584693	66584693	C	T	intergenic	Stmn4;Adra1a	dist=223013;dist=50558	.	.
sub1	chr14	68896172	68896172	A	G	intergenic	Adam28;Stc1	dist=240330;dist=133117	.	.
sub1	chr14	79484729	79484729	G	A	intronic	Elf1	.	.	.
sub1	chr14	82036336	82036336	A	G	intergenic	Olfm4;Gm32455	dist=2013195;dist=2010095	.	.
sub1	chr14	89190877	89190877	G	T	intergenic	Pcdh20;Gm5088	dist=719481;dist=705347	.	.
sub1	chr14	91391160	91391160	G	A	intergenic	4930474H20Rik;Pcdh9	dist=1121400;dist=1622540	.	.
sub1	chr14	91740414	91740414	G	T	intergenic	4930474H20Rik;Pcdh9	dist=1470654;dist=1273286	.	.
sub1	chr14	94540055	94540055	G	T	intergenic	Pcdh9;Spertl	dist=649376;dist=1341199	.	.
sub1	chr14	96949379	96949379	C	T	intergenic	Klhl1;Dach1	dist=430345;dist=837467	.	.
sub1	chr14	103364524	103364524	C	T	intergenic	Gm34758;Scel	dist=4044;dist=148817	.	.
sub1	chr14	113302145	113302145	C	A	intergenic	Slitrk5;4930524C18Rik	dist=1619001;dist=1529820	.	.
sub1	chr14	113522774	113522774	C	A	intergenic	Slitrk5;4930524C18Rik	dist=1839630;dist=1309191	.	.
sub1	chr14	118877402	118877402	G	T	intronic	Dzip1	.	.	.
sub1	chr14	122874322	122874322	C	A	intronic	Pcca	.	.	.
sub1	chr15	3586067	3586067	G	A	intergenic	Ghr;Fbxo4	dist=2715;dist=377497	.	.
sub1	chr15	12822251	12822251	C	A	intronic	6030458C11Rik	.	.	.
sub1	chr15	13796798	13796798	C	A	intergenic	Cdh6;NONE	dist=623123;dist=NONE	.	.
sub1	chr15	35361136	35361136	C	A	intergenic	BC048602;Vps13b	dist=32601;dist=9982	.	.
sub1	chr15	36381015	36381015	C	T	intergenic	Rnf19a;Ankrd46	dist=97868;dist=96653	.	.
sub1	chr15	42034576	42034576	C	T	intergenic	Abra;Angpt1	dist=164856;dist=390091	.	.
sub1	chr15	42566407	42566407	G	A	intronic	Angpt1	.	.	.
sub1	chr15	44257950	44257950	C	A	intergenic	Trhr;Nudcd1	dist=22038;dist=117277	.	.
sub1	chr15	52029853	52029853	G	T	intergenic	Rad21;Aard	dist=38093;dist=10254	.	.
sub1	chr15	52359723	52359723	G	T	intergenic	Slc30a8;Med30	dist=23925;dist=352722	.	.
sub1	chr15	64514562	64514562	G	T	intergenic	Asap1;Adcy8	dist=131643;dist=184473	.	.
sub1	chr15	69676160	69676160	C	A	intergenic	4930504C09Rik;Gm19782	dist=401442;dist=248073	.	.
sub1	chr15	74286834	74286834	G	T	intergenic	Gm6569;Gm32168	dist=446926;dist=126288	.	.
sub1	chr15	76698778	76698778	G	C	exonic	Gpt	.	nonsynonymous SNV	Gpt:NM_182805:exon8:c.G1020C:p.M340I
sub1	chr15	81038249	81038249	C	A	intronic	Mrtfa	.	.	.
sub1	chr15	88421750	88421750	G	T	intergenic	B230214G05Rik;Zdhhc25	dist=49099;dist=178552	.	.
sub1	chr15	91219093	91219093	G	T	intergenic	Abcd2;Slc2a13	dist=27086;dist=48598	.	.
sub1	chr15	92602848	92602848	G	T	intronic	Pdzrn4	.	.	.
sub1	chr15	99024987	99024987	A	G	intergenic	4930578M01Rik;Tuba1c	dist=35706;dist=4904	.	.
sub1	chr15	101392971	101392971	G	T	intergenic	Krt80;Krt7	dist=22809;dist=19432	.	.
sub1	chr16	3889327	3889327	G	T	intronic	Naa60	.	.	.
sub1	chr16	6572226	6572226	G	T	intronic	Rbfox1	.	.	.
sub1	chr16	11241356	11241356	C	T	intronic	Gspt1	.	.	.
sub1	chr16	23943569	23943569	G	A	intergenic	Rtp2;Bcl6	dist=12775;dist=21481	.	.
sub1	chr16	33048561	33048561	C	A	intronic	Iqcg	.	.	.
sub1	chr16	33969966	33969966	C	A	UTR3	Kalrn	NM_177357:c.*5550G>T	.	.
sub1	chr16	39098261	39098261	C	A	intergenic	Igsf11;Gm36742	dist=71104;dist=89202	.	.
sub1	chr16	45419315	45419315	G	T	intronic	Gm609	.	.	.
sub1	chr16	46123057	46123057	G	T	intergenic	Cd96;Gm4737	dist=2809;dist=29934	.	.
sub1	chr16	50855698	50855698	G	T	intergenic	1700116B05Rik;Gm29686	dist=71607;dist=1125335	.	.
sub1	chr16	64888702	64888702	C	A	intergenic	Cggbp1;Htr1f	dist=29211;dist=36027	.	.
sub1	chr16	69978187	69978187	C	A	intergenic	Speer2;Gm36766	dist=114443;dist=246830	.	.
sub1	chr16	72048117	72048117	G	T	intergenic	4930567J20Rik;8030451O07Rik	dist=780941;dist=178266	.	.
sub1	chr16	74716745	74716745	A	G	intronic	Robo2	.	.	.
sub1	chr16	78683691	78683691	C	G	intergenic	D16Ertd472e;4930570E03Rik	dist=107003;dist=11337	.	.
sub1	chr16	81011039	81011039	C	A	intergenic	1700066C05Rik;Ncam2	dist=1010493;dist=189658	.	.
sub1	chr16	81235793	81235793	C	A	intronic	Ncam2	.	.	.
sub1	chr16	83415399	83415399	G	T	intergenic	Ncam2;4930553E22Rik	dist=1791112;dist=955744	.	.
sub1	chr17	5021487	5021487	G	T	intronic	Arid1b	.	.	.
sub1	chr17	10834476	10834476	C	A	intronic	Pacrg	.	.	.
sub1	chr17	11533315	11533315	A	T	intronic	Prkn	.	.	.
sub1	chr17	16503793	16503793	G	T	intergenic	Rgmb;BC002059	dist=672547;dist=447743	.	.
sub1	chr17	23279238	23279238	G	T	intergenic	Zfp40;Vmn2r114	dist=85986;dist=11696	.	.
sub1	chr17	23838060	23838060	G	A	intronic	Prss41	.	.	.
sub1	chr17	24487058	24487058	C	A	intergenic	Mlst8;Caskin1	dist=7980;dist=1725	.	.
sub1	chr17	46543954	46543954	T	G	intronic	Cul9	.	.	.
sub1	chr17	57083522	57083522	G	T	intronic	Tubb4a	.	.	.
sub1	chr17	68332291	68332291	A	C	intronic	L3mbtl4	.	.	.
sub1	chr17	69743265	69743265	C	A	intergenic	Akain1;Dlgap1	dist=254032;dist=225808	.	.
sub1	chr17	70414591	70414591	C	A	intronic	Dlgap1	.	.	.
sub1	chr17	71566044	71566044	G	T	ncRNA_intronic	Trmt61b	.	.	.
sub1	chr17	75694336	75694336	G	T	intergenic	Fam98a;Gm4710	dist=142390;dist=166687	.	.
sub1	chr17	78427432	78427432	G	T	intergenic	Fez2;Vit	dist=9280;dist=80631	.	.
sub1	chr17	78527398	78527398	G	T	intronic	Vit	.	.	.
sub1	chr17	85115137	85115137	G	A	intronic	Camkmt	.	.	.
sub1	chr17	85115138	85115138	G	A	intronic	Camkmt	.	.	.
sub1	chr17	86328295	86328295	G	T	intronic	Prkce	.	.	.
sub1	chr17	91124339	91124339	G	T	intergenic	Nrxn1;Adcyap1	dist=31537;dist=2074678	.	.
sub1	chr18	4246280	4246280	G	T	intergenic	Lyzl1;Map3k8	dist=64044;dist=85047	.	.
sub1	chr18	4855632	4855632	G	T	intergenic	Gm10556;Svil	dist=4673;dist=190957	.	.
sub1	chr18	8705567	8705567	A	C	intergenic	Wac;Fzd8	dist=776539;dist=507289	.	.
sub1	chr18	9777560	9777560	G	T	intronic	Colec12	.	.	.
sub1	chr18	12457310	12457310	G	T	intronic	Lama3	.	.	.
sub1	chr18	15209790	15209790	C	A	intergenic	Kctd1;Aqp4	dist=58344;dist=179604	.	.
sub1	chr18	22346906	22346906	T	C	intronic	Asxl3	.	.	.
sub1	chr18	24153212	24153212	C	T	intergenic	Ino80c;Galnt1	dist=31393;dist=52132	.	.
sub1	chr18	28833803	28833803	C	A	ncRNA_intronic	4930474G06Rik	.	.	.
sub1	chr18	29652931	29652931	C	A	intergenic	4930578E11Rik;Pik3c3	dist=156515;dist=619934	.	.
sub1	chr18	31326116	31326116	C	A	intergenic	Rit2;Syt4	dist=8988;dist=111692	.	.
sub1	chr18	32157063	32157063	C	A	intergenic	Proc;Map3k2	dist=17493;dist=6026	.	.
sub1	chr18	32481395	32481395	G	T	intergenic	Gm35060;Gypc	dist=18896;dist=46925	.	.
sub1	chr18	39739862	39739862	G	T	intergenic	Nr3c1;Pabpc2	dist=220441;dist=33635	.	.
sub1	chr18	41072998	41072998	A	T	intergenic	Gm31205;Prelid2	dist=339125;dist=802698	.	.
sub1	chr18	49513441	49513441	G	T	intergenic	G630055G22Rik;1700044K03Rik	dist=1405461;dist=9848	.	.
sub1	chr18	51684499	51684499	G	T	intergenic	Prr16;Mir28a	dist=379858;dist=439026	.	.
sub1	chr18	59411825	59411825	G	T	downstream	Chsy3	dist=489	.	.
sub1	chr18	74548519	74548519	G	T	intronic	Myo5b	.	.	.
sub1	chr18	76303901	76303901	G	T	intronic	Smad2	.	.	.
sub1	chr18	77022050	77022050	G	C	intronic	Katnal2	.	.	.
sub1	chr18	84341574	84341574	G	A	intronic	Zfp407	.	.	.
sub1	chr19	3353484	3353484	A	C	intronic	Cpt1a	.	.	.
sub1	chr19	4278312	4278312	C	A	intronic	Ankrd13d	.	.	.
sub1	chr19	16243754	16243754	G	T	intronic	Gnaq	.	.	.
sub1	chr19	16844383	16844383	G	T	intergenic	Vps13a;Foxb2	dist=63450;dist=27933	.	.
sub1	chr19	17487264	17487264	G	A	intronic	Pcsk5	.	.	.
sub1	chr19	21017786	21017786	G	T	intergenic	Tmc1;4930554I06Rik	dist=63584;dist=86924	.	.
sub1	chr19	21018673	21018673	G	T	intergenic	Tmc1;4930554I06Rik	dist=64471;dist=86037	.	.
sub1	chr19	21236136	21236136	C	A	intergenic	4930554I06Rik;Zfand5	dist=130598;dist=36142	.	.
sub1	chr19	23666380	23666380	C	A	intergenic	1700028P14Rik;Ptar1	dist=13568;dist=21020	.	.
sub1	chr19	29793528	29793528	G	T	intronic	9930021J03Rik	.	.	.
sub1	chr19	30970241	30970241	G	A	intronic	Prkg1	.	.	.
sub1	chr19	38329587	38329587	T	C	intergenic	Lgi1;Gm32960	dist=20648;dist=19113	.	.
sub1	chr19	38965575	38965575	G	A	intronic	Hells	.	.	.
sub1	chr19	41807653	41807653	G	T	intergenic	Arhgap19;Frat1	dist=5569;dist=22317	.	.
sub1	chr19	44607536	44607536	C	A	intergenic	Hif1an;Gm26644	dist=31262;dist=78217	.	.
sub1	chr19	51261466	51261466	A	G	intergenic	Gm26629;Ins1	dist=482807;dist=1002831	.	.
sub1	chrX	53221124	53221124	G	A	intronic	Plac1	.	.	.
sub1	chrX	100837728	100837728	G	A	downstream	Tex11	dist=920	.	.
sub1	chrX	100837729	100837729	G	A	downstream	Tex11	dist=919	.	.
sub1	chrX	119950056	119950056	A	G	intergenic	Pabpc5;Pcdh11x	dist=19891;dist=340271	.	.
sub1	chrX	134217939	134217939	C	A	intergenic	Arl13a;Trmt2b	dist=9909;dist=5016	.	.
sub1	chrX	159560003	159560003	G	T	intronic	Bclaf3	.	.	.
sub2	chr1	19681142	19681142	A	G	intergenic	Tfap2b;Pkhd1	dist=442297;dist=376637	.	.
sub2	chr1	26847780	26847780	G	A	intergenic	4931408C20Rik;Gm5524	dist=160320;dist=1036266	.	.
sub2	chr1	50792655	50792655	G	T	intergenic	C230029F24Rik;Tmeff2	dist=1452224;dist=134868	.	.
sub2	chr1	54297601	54297601	G	T	intronic	Ccdc150	.	.	.
sub2	chr1	57584685	57584685	T	C	intergenic	Maip1;Spats2l	dist=166733;dist=190176	.	.
sub2	chr1	57584686	57584686	G	T	intergenic	Maip1;Spats2l	dist=166734;dist=190175	.	.
sub2	chr1	61879531	61879531	C	A	intronic	Pard3b	.	.	.
sub2	chr1	62601792	62601792	C	A	intronic	Pard3b	.	.	.
sub2	chr1	66865551	66865551	G	A	intergenic	Acadl;Myl1	dist=2242;dist=58745	.	.
sub2	chr1	79065550	79065550	C	A	ncRNA_intronic	Gm29536	.	.	.
sub2	chr1	80867317	80867317	G	T	intergenic	Dock10;Nyap2	dist=108764;dist=209633	.	.
sub2	chr1	82307632	82307632	C	A	intergenic	Irs1;Rhbdd1	dist=16193;dist=8947	.	.
sub2	chr1	106374515	106374515	C	A	intronic	Phlpp1	.	.	.
sub2	chr1	111991369	111991369	C	A	intergenic	Dsel;Gm32810	dist=126451;dist=385960	.	.
sub2	chr1	115465685	115465685	G	T	intergenic	NONE;Cntnap5a	dist=NONE;dist=219052	.	.
sub2	chr1	121707368	121707368	G	T	intergenic	Ddx18;Gm28590	dist=139388;dist=497777	.	.
sub2	chr1	133952694	133952694	G	T	intergenic	Prelp;Fmod	dist=31293;dist=84560	.	.
sub2	chr1	144474756	144474756	G	T	intergenic	Rgs1;Rgs21	dist=225652;dist=44934	.	.
sub2	chr1	144960594	144960594	C	A	intergenic	Rgs18;Gm29514	dist=185167;dist=1466299	.	.
sub2	chr1	145963227	145963227	C	T	intergenic	Rgs18;Gm29514	dist=1187800;dist=463666	.	.
sub2	chr1	148998057	148998057	C	A	intergenic	Brinp3;Pla2g4a	dist=2095585;dist=831562	.	.
sub2	chr1	155379709	155379709	C	A	intronic	Xpr1	.	.	.
sub2	chr1	158214493	158214493	C	A	intergenic	Sec16b;Brinp2	dist=646069;dist=30776	.	.
sub2	chr1	165413215	165413215	G	T	intronic	Dcaf6	.	.	.
sub2	chr1	169728274	169728274	C	A	intergenic	Rgs5;Rgs4	dist=32461;dist=13203	.	.
sub2	chr1	184729017	184729017	G	A	intronic	Hlx	.	.	.
sub2	chr1	189937042	189937042	C	A	intergenic	Smyd2;Prox1	dist=14751;dist=180993	.	.
sub2	chr2	4405343	4405343	A	T	intronic	Frmd4a	.	.	.
sub2	chr2	4612412	4612412	G	T	UTR3	Frmd4a	NM_001347086:c.*1448G>T;NM_172475:c.*1343G>T;NM_001177843:c.*1448G>T;NM_001177844:c.*1343G>T	.	.
sub2	chr2	13256992	13256992	G	T	intronic	Rsu1	.	.	.
sub2	chr2	15781984	15781984	G	T	intronic	Malrd1	.	.	.
sub2	chr2	16664695	16664695	C	T	intronic	Plxdc2	.	.	.
sub2	chr2	19652566	19652566	G	T	intergenic	Gm13348;Gm3230	dist=15537;dist=3240	.	.
sub2	chr2	19950079	19950079	G	T	intergenic	Otud1;Etl4	dist=288800;dist=339834	.	.
sub2	chr2	31338515	31338515	G	T	intronic	Hmcn2	.	.	.
sub2	chr2	35132267	35132267	A	T	UTR5	Cntrl	NM_001379275:c.-1697A>T;NM_001290635:c.-1697A>T	.	.
sub2	chr2	37858231	37858231	C	A	intronic	Dennd1a	.	.	.
sub2	chr2	42183426	42183426	C	G	intronic	Lrp1b	.	.	.
sub2	chr2	43959404	43959404	G	T	intronic	Arhgap15	.	.	.
sub2	chr2	44931941	44931941	C	A	intergenic	Gtdc1;Zeb2	dist=4224;dist=51571	.	.
sub2	chr2	48255300	48255300	C	A	ncRNA_intronic	Gm13481	.	.	.
sub2	chr2	52248771	52248771	G	A	intronic	Neb	.	.	.
sub2	chr2	54477910	54477910	G	T	intronic	Galnt13	.	.	.
sub2	chr2	63883876	63883876	G	T	intergenic	Gm8541;Fign	dist=308588;dist=87632	.	.
sub2	chr2	75611354	75611354	C	T	intergenic	9430019J16Rik;Gm39859	dist=167175;dist=36612	.	.
sub2	chr2	75964870	75964870	G	T	intergenic	Ttc30b;Ttc30a2	dist=26408;dist=11302	.	.
sub2	chr2	79029653	79029653	G	T	intergenic	Ube2e3;Itga4	dist=109070;dist=225773	.	.
sub2	chr2	81327092	81327092	G	T	intergenic	Nup35;Zfp804a	dist=667021;dist=726566	.	.
sub2	chr2	85356502	85356502	C	A	intergenic	Olfr988;Olfr992	dist=2578;dist=43100	.	.
sub2	chr2	88496612	88496612	A	T	intergenic	Olfr1184;Olfr1186	dist=8943;dist=28889	.	.
sub2	chr2	88496636	88496636	A	T	intergenic	Olfr1184;Olfr1186	dist=8967;dist=28865	.	.
sub2	chr2	106285383	106285383	C	A	intronic	Dcdc5	.	.	.
sub2	chr2	116034734	116034734	G	T	intronic	Meis2	.	.	.
sub2	chr2	118003182	118003182	G	T	ncRNA_intronic	Gm13986	.	.	.
sub2	chr2	134525569	134525569	C	A	intronic	Hao1	.	.	.
sub2	chr2	135946389	135946389	C	A	intronic	Plcb4	.	.	.
sub2	chr2	136946969	136946969	C	A	intronic	Slx4ip	.	.	.
sub2	chr2	143352928	143352928	C	T	intergenic	Otor;Pcsk2os1	dist=271215;dist=182548	.	.
sub2	chr2	146312476	146312476	G	A	intronic	Ralgapa2	.	.	.
sub2	chr2	147218332	147218332	G	T	ncRNA_intronic	Nkx2-2os	.	.	.
sub2	chr2	150095204	150095204	C	T	intergenic	Syndig1;Zfp120	dist=90812;dist=19203	.	.
sub2	chr2	150142624	150142624	C	A	intergenic	Zfp120;Gm14139	dist=5946;dist=39131	.	.
sub2	chr2	151623040	151623040	G	A	intronic	Snph	.	.	.
sub2	chr2	167827990	167827990	G	T	intergenic	Gm14321;Ptpn1	dist=44493;dist=104337	.	.
sub2	chr2	168303031	168303031	C	A	intergenic	Kcng1;Nfatc2	dist=21498;dist=173379	.	.
sub2	chr2	168682429	168682429	G	A	intronic	Atp9a	.	.	.
sub2	chr2	172814505	172814505	C	A	intergenic	Tfap2c;Bmp7	dist=255884;dist=53507	.	.
sub2	chr2	173363551	173363551	C	A	intergenic	Pmepa1;1700021F07Rik	dist=87018;dist=159041	.	.
sub2	chr2	181653841	181653841	C	A	intronic	Prpf6	.	.	.
sub2	chr3	9503089	9503089	C	T	intronic	Zfp704	.	.	.
sub2	chr3	13946492	13946492	C	T	UTR5	Ralyl	NM_001163330:c.-4C>T;NM_001163329:c.-4C>T	.	.
sub2	chr3	16443382	16443382	G	T	intergenic	Ythdf3;Gm30223	dist=226345;dist=373712	.	.
sub2	chr3	30894492	30894492	C	T	intronic	Gpr160	.	.	.
sub2	chr3	34942516	34942516	C	T	intergenic	Mir6378;Gm6639	dist=19865;dist=654636	.	.
sub2	chr3	38322837	38322837	A	G	intergenic	5430434I15Rik;Ankrd50	dist=114718;dist=126422	.	.
sub2	chr3	44159780	44159780	C	A	intergenic	NONE;2610316D01Rik	dist=NONE;dist=1120659	.	.
sub2	chr3	56102662	56102662	C	A	intronic	Nbea	.	.	.
sub2	chr3	63000946	63000946	G	T	intergenic	Gpr149;Mme	dist=395506;dist=294265	.	.
sub2	chr3	69708538	69708538	A	G	intergenic	B3galnt1;Nmd3	dist=109578;dist=13517	.	.
sub2	chr3	79762221	79762221	G	T	intergenic	Rxfp1;Tmem144	dist=24270;dist=50343	.	.
sub2	chr3	83712191	83712191	G	T	intergenic	1700028M03Rik;Sfrp2	dist=138073;dist=54130	.	.
sub2	chr3	86554524	86554524	C	A	intronic	Lrba	.	.	.
sub2	chr3	98947567	98947567	G	T	intergenic	Hao2;Gm12440	dist=54337;dist=102255	.	.
sub2	chr3	104690344	104690344	G	T	intergenic	Slc16a1;Tafa3	dist=31882;dist=77061	.	.
sub2	chr3	106518811	106518811	G	T	intronic	Cept1	.	.	.
sub2	chr3	111357368	111357368	G	A	intergenic	Prmt6;Gm6602	dist=1106369;dist=524535	.	.
sub2	chr3	115610380	115610380	T	A	intergenic	Olfm3;S1pr1	dist=484616;dist=100053	.	.
sub2	chr3	116244001	116244001	G	T	intergenic	Vcam1;Gpr88	dist=114313;dist=5653	.	.
sub2	chr3	120323518	120323518	C	A	intergenic	Ptbp2;6530403H02Rik	dist=540130;dist=130816	.	.
sub2	chr3	124237409	124237409	G	T	intergenic	Ndst3;Tram1l1	dist=564932;dist=83628	.	.
sub2	chr3	134311807	134311807	G	T	intergenic	Cxxc4;4930539C22Rik	dist=49718;dist=92336	.	.
sub2	chr3	138944353	138944353	G	T	intronic	Rap1gds1	.	.	.
sub2	chr3	144200910	144200910	G	T	intronic	Lmo4	.	.	.
sub2	chr4	16042607	16042607	C	A	intergenic	Osgin2;Ripk2	dist=28719;dist=80134	.	.
sub2	chr4	16485609	16485609	G	T	intergenic	A530072M11Rik;Gm30092	dist=219384;dist=1060837	.	.
sub2	chr4	18546833	18546833	C	A	intergenic	Mmp16;Cnbd1	dist=429354;dist=221148	.	.
sub2	chr4	25368932	25368932	C	A	intergenic	Ufl1;Fut9	dist=87111;dist=240401	.	.
sub2	chr4	38339442	38339442	G	T	intergenic	Gm12374;Gm12381	dist=1006927;dist=232225	.	.
sub2	chr4	38431946	38431946	C	T	intergenic	Gm12374;Gm12381	dist=1099431;dist=139721	.	.
sub2	chr4	39144940	39144940	G	T	intergenic	Gm12381;1700009N14Rik	dist=289457;dist=305353	.	.
sub2	chr4	41718207	41718207	G	T	intronic	Dctn3	.	.	.
sub2	chr4	50478471	50478471	C	A	intergenic	Grin3a;Cylc2	dist=632702;dist=738207	.	.
sub2	chr4	50585959	50585959	G	T	intergenic	Grin3a;Cylc2	dist=740190;dist=630719	.	.
sub2	chr4	53976240	53976240	G	T	intergenic	Tmem38b;Zfp462	dist=114222;dist=971705	.	.
sub2	chr4	57334445	57334445	G	T	intergenic	Ptpn3;1700042G15Rik	dist=32608;dist=25347	.	.
sub2	chr4	59184772	59184772	G	A	intergenic	Shoc1;Ugcg	dist=45789;dist=4778	.	.
sub2	chr4	63129732	63129732	G	T	intronic	Zfp618	.	.	.
sub2	chr4	65672099	65672099	C	A	intronic	Astn2	.	.	.
sub2	chr4	68046747	68046747	A	C	intergenic	Tlr4;Gm12911	dist=1200166;dist=265910	.	.
sub2	chr4	69394657	69394657	G	T	intergenic	Brinp1;Cdk5rap2	dist=440260;dist=822198	.	.
sub2	chr4	84068240	84068240	C	A	intergenic	6030471H07Rik;Bnc2	dist=23361;dist=198567	.	.
sub2	chr4	85072945	85072945	C	A	intronic	Cntln	.	.	.
sub2	chr4	86426531	86426531	G	A	UTR3	Adamtsl1	NM_029967:c.*583G>A;NM_001368621:c.*583G>A	.	.
sub2	chr4	97783317	97783317	G	A	exonic	Nfia	.	nonsynonymous SNV	Nfia:NM_001122952:exon2:c.G332A:p.R111Q	Nfia:NM_001122953:exon2:c.G263A:p.R88Q	Nfia:NM_010905:exon2:c.G263A:p.R88Q
sub2	chr4	99713026	99713026	G	T	intergenic	Foxd3;Alg6	dist=54355;dist=2604	.	.
sub2	chr4	101629545	101629545	C	T	intronic	Dnajc6	.	.	.
sub2	chr4	104557988	104557988	G	T	intronic	Dab1	.	.	.
sub2	chr4	105569540	105569540	G	A	intergenic	Plpp3;Gm12724	dist=336773;dist=671673	.	.
sub2	chr4	108274486	108274486	C	A	intronic	Zyg11b	.	.	.
sub2	chr4	110734577	110734577	C	T	intronic	Agbl4	.	.	.
sub2	chr4	120119162	120119162	C	A	intronic	Hivep3	.	.	.
sub2	chr4	131959175	131959175	G	T	intronic	Epb41	.	.	.
sub2	chr4	136172295	136172295	G	C	UTR5	E2f2	NM_177733:c.-486G>C	.	.
sub2	chr4	139403165	139403165	C	A	intronic	Ubr4	.	.	.
sub2	chr4	148577824	148577824	G	T	intronic	Exosc10	.	.	.
sub2	chr4	151984799	151984799	G	T	intronic	Thap3	.	.	.
sub2	chr4	152040742	152040742	C	A	intronic	Nol9	.	.	.
sub2	chr5	5983340	5983340	G	T	intergenic	Steap1;Zfp804b	dist=234023;dist=785690	.	.
sub2	chr5	38184840	38184840	C	A	intergenic	Nsg1;Zbtb49	dist=25097;dist=15204	.	.
sub2	chr5	38363504	38363504	C	A	intronic	Slc2a9	.	.	.
sub2	chr5	46218642	46218642	G	A	intergenic	4930405L22Rik;Gm7931	dist=286233;dist=129029	.	.
sub2	chr5	46218644	46218644	G	A	intergenic	4930405L22Rik;Gm7931	dist=286235;dist=129027	.	.
sub2	chr5	50867464	50867464	G	T	intergenic	Gm36814;Ppargc1a	dist=323874;dist=586785	.	.
sub2	chr5	51671562	51671562	G	T	intergenic	Ppargc1a;Mir6417	dist=117641;dist=464340	.	.
sub2	chr5	53716899	53716899	G	T	intergenic	Cckar;Tbc1d19	dist=9195;dist=92728	.	.
sub2	chr5	56148923	56148923	G	T	intergenic	Gm10440;4932441J04Rik	dist=1790381;dist=1421161	.	.
sub2	chr5	63999519	63999519	G	T	intergenic	Rell1;5830416I19Rik	dist=30622;dist=45454	.	.
sub2	chr5	85606655	85606655	C	A	intergenic	Epha5;Cenpc1	dist=1189273;dist=405370	.	.
sub2	chr5	89066696	89066696	C	A	intronic	Slc4a4	.	.	.
sub2	chr5	102979845	102979845	G	T	intronic	Mapk10	.	.	.
sub2	chr5	106569478	106569478	C	A	intergenic	Barhl2;Zfp644	dist=111312;dist=47263	.	.
sub2	chr5	107215231	107215231	C	A	intronic	Tgfbr3	.	.	.
sub2	chr5	120147081	120147081	T	G	intronic	Rbm19	.	.	.
sub2	chr5	121487259	121487259	C	A	intronic	Tmem116	.	.	.
sub2	chr5	127296368	127296368	C	A	intronic	Tmem132c	.	.	.
sub2	chr5	128986988	128986988	G	T	intronic	Stx2	.	.	.
sub2	chr5	134738952	134738952	C	A	intronic	Eln	.	.	.
sub2	chr5	135282195	135282195	G	T	intergenic	Fzd9;Fkbp6	dist=31148;dist=9509	.	.
sub2	chr5	144042681	144042681	C	A	intronic	Ocm	.	.	.
sub2	chr6	16238109	16238109	C	A	intergenic	Mdfic;Gm36406	dist=435940;dist=216272	.	.
sub2	chr6	18134848	18134848	C	A	intergenic	Asz1;Cftr	dist=25787;dist=35839	.	.
sub2	chr6	18376442	18376442	G	A	intronic	Cttnbp2	.	.	.
sub2	chr6	21781891	21781891	G	T	intronic	Tspan12	.	.	.
sub2	chr6	22249041	22249041	G	C	intronic	Cped1	.	.	.
sub2	chr6	23054657	23054657	A	G	intergenic	Ptprz1;Aass	dist=1741;dist=17516	.	.
sub2	chr6	32592914	32592914	C	A	intergenic	Plxna4;Chchd3	dist=4722;dist=199293	.	.
sub2	chr6	33677492	33677492	G	T	intronic	Exoc4	.	.	.
sub2	chr6	34493491	34493491	C	T	intronic	Bpgm	.	.	.
sub2	chr6	35263134	35263134	G	A	intergenic	1810058I24Rik;Slc13a4	dist=1495;dist=4819	.	.
sub2	chr6	35598962	35598962	C	A	intergenic	Mtpn;9330158H04Rik	dist=59074;dist=734176	.	.
sub2	chr6	42922490	42922490	C	A	intergenic	Olfr447;Olfr446	dist=10033;dist=4743	.	.
sub2	chr6	52455708	52455708	G	T	intergenic	Evx1;1700094M24Rik	dist=137330;dist=36743	.	.
sub2	chr6	53392221	53392221	G	T	intronic	Creb5	.	.	.
sub2	chr6	57010987	57010987	G	A	intergenic	Vmn1r6;Vmn1r7	dist=7721;dist=13351	.	.
sub2	chr6	62120120	62120120	C	A	intronic	Ccser1	.	.	.
sub2	chr6	62669451	62669451	C	A	intergenic	Ccser1;Grid2	dist=286588;dist=586555	.	.
sub2	chr6	71268418	71268418	G	T	intergenic	Smyd1;Mir8112	dist=6137;dist=3253	.	.
sub2	chr6	74235786	74235786	G	T	intergenic	Gm31747;NONE	dist=627113;dist=NONE	.	.
sub2	chr6	80338775	80338775	G	T	intronic	Lrrtm4	.	.	.
sub2	chr6	84721475	84721475	C	G	intronic	Exoc6b	.	.	.
sub2	chr6	87387129	87387129	G	A	exonic	Gkn3	.	synonymous SNV	Gkn3:NM_026860:exon3:c.C153T:p.V51V
sub2	chr6	88986234	88986234	G	T	intergenic	Tpra1;4933427D06Rik	dist=73994;dist=109876	.	.
sub2	chr6	91670649	91670649	G	A	intergenic	Lsm3;Slc6a6	dist=148029;dist=13418	.	.
sub2	chr6	102400651	102400651	G	T	intronic	Cntn3	.	.	.
sub2	chr6	110415505	110415505	C	A	intergenic	Edem1;Grm7	dist=1556149;dist=230007	.	.
sub2	chr6	114976786	114976786	G	T	intergenic	Vgll4;Tamm41	dist=7583;dist=27595	.	.
sub2	chr6	116782359	116782359	C	A	intergenic	Tmem72;Cxcl12	dist=65601;dist=386176	.	.
sub2	chr6	120455103	120455103	C	T	intergenic	Kdm5a;Il17ra	dist=10529;dist=8094	.	.
sub2	chr6	126271140	126271140	G	T	intergenic	Ntf3;Gm10415	dist=104396;dist=15509	.	.
sub2	chr6	129700454	129700454	A	C	intronic	Klri1	.	.	.
sub2	chr6	131780851	131780851	C	A	intergenic	Tas2r114;Gm4736	dist=90788;dist=333370	.	.
sub2	chr6	136511664	136511664	C	A	intergenic	Gm36897;Atf7ip	dist=40258;dist=7187	.	.
sub2	chr6	141730217	141730217	G	T	intronic	Gm5724	.	.	.
sub2	chr6	147201992	147201992	G	T	ncRNA_intronic	E330012B07Rik	.	.	.
sub2	chr7	3502947	3502947	A	T	upstream	Tarm1	dist=323	.	.
sub2	chr7	4043229	4043229	C	T	intronic	Lair1	.	.	.
sub2	chr7	14074557	14074557	C	A	intronic	Sult2a3	.	.	.
sub2	chr7	40664168	40664168	G	T	intergenic	Gm33989;4933402C06Rik	dist=1083578;dist=10569	.	.
sub2	chr7	58722263	58722263	C	A	intronic	Atp10a	.	.	.
sub2	chr7	62886663	62886663	T	A	intergenic	Peg12;Chrna7	dist=422153;dist=212029	.	.
sub2	chr7	72684798	72684798	G	T	intergenic	Rpl17-ps10;Gm6567	dist=35448;dist=412954	.	.
sub2	chr7	75481026	75481026	C	A	intronic	Akap13	.	.	.
sub2	chr7	88367705	88367705	G	T	intergenic	Ctsc;Rab38	dist=51844;dist=62568	.	.
sub2	chr7	89035262	89035262	G	T	intergenic	Rab38;Tmem135	dist=543690;dist=104760	.	.
sub2	chr7	102982953	102982953	G	T	intergenic	Olfr577;Olfr578	dist=8963;dist=1268	.	.
sub2	chr7	110826968	110826968	C	A	intronic	Rnf141	.	.	.
sub2	chr7	111089694	111089694	G	T	intergenic	Eif4g2;1700012D14Rik	dist=6664;dist=27979	.	.
sub2	chr7	111102815	111102815	G	T	intergenic	Eif4g2;1700012D14Rik	dist=19785;dist=14858	.	.
sub2	chr7	111155466	111155466	C	A	intergenic	1700012D14Rik;Galnt18	dist=32791;dist=316190	.	.
sub2	chr7	133514746	133514746	G	T	intergenic	4930483O08Rik;Tex36	dist=372289;dist=72278	.	.
sub2	chr7	134421596	134421596	C	A	intergenic	D7Ertd443e;Dock1	dist=44765;dist=249091	.	.
sub2	chr7	142539349	142539349	C	A	intronic	Mrpl23	.	.	.
sub2	chr8	16635605	16635605	G	T	intronic	Csmd1	.	.	.
sub2	chr8	27800702	27800702	C	T	intergenic	Poteg;Gm8096	dist=305530;dist=282492	.	.
sub2	chr8	30995091	30995091	C	A	intergenic	4933433F19Rik;Dusp26	dist=419518;dist=94436	.	.
sub2	chr8	35857943	35857943	G	T	intergenic	Cldn23;5430403N17Rik	dist=31384;dist=6142	.	.
sub2	chr8	41015849	41015849	G	A	intronic	Mtus1	.	.	.
sub2	chr8	42384821	42384821	G	A	intergenic	2810404M03Rik;Triml1	dist=338619;dist=744986	.	.
sub2	chr8	54166862	54166862	C	A	intronic	Vegfc	.	.	.
sub2	chr8	92260945	92260945	G	T	intergenic	Irx3;Crnde	dist=459291;dist=65086	.	.
sub2	chr8	93475982	93475982	G	T	intergenic	Gm30132;Ces5a	dist=48605;dist=23081	.	.
sub2	chr8	100624638	100624638	C	T	intergenic	A330008L17Rik;Cdh11	dist=891200;dist=2007457	.	.
sub2	chr8	102451268	102451268	T	A	intergenic	NONE;Cdh11	dist=NONE;dist=180827	.	.
sub2	chr8	114993889	114993889	A	G	intronic	Wwox	.	.	.
sub2	chr8	116332018	116332018	C	T	intergenic	Gm30712;Dynlrb2	dist=602010;dist=172997	.	.
sub2	chr8	124873544	124873544	C	T	intronic	Gnpat	.	.	.
sub2	chr9	5803842	5803842	G	A	intergenic	Casp12;Pdgfd	dist=430808;dist=364644	.	.
sub2	chr9	6603459	6603459	G	T	intergenic	Pdgfd;Dync2h1	dist=224614;dist=325092	.	.
sub2	chr9	9461077	9461077	C	A	intergenic	Gm16833;Cntn5	dist=200192;dist=199814	.	.
sub2	chr9	10164593	10164593	G	A	intronic	Cntn5	.	.	.
sub2	chr9	10726115	10726115	G	T	intronic	Cntn5	.	.	.
sub2	chr9	10956029	10956029	G	T	intergenic	Cntn5;NONE	dist=51254;dist=NONE	.	.
sub2	chr9	13296638	13296638	C	T	intergenic	Ccdc82;Phxr4	dist=4285;dist=134723	.	.
sub2	chr9	13695919	13695919	C	A	intronic	Maml2	.	.	.
sub2	chr9	15445321	15445321	C	A	intergenic	Cep295;Smco4	dist=87533;dist=48111	.	.
sub2	chr9	19998328	19998328	G	T	intergenic	Olfr77;Olfr866	dist=75818;dist=28631	.	.
sub2	chr9	23414188	23414188	G	T	intronic	Bmper	.	.	.
sub2	chr9	53660585	53660585	G	T	intronic	Cul5	.	.	.
sub2	chr9	55355834	55355834	G	A	intronic	Tmem266	.	.	.
sub2	chr9	55484204	55484204	C	A	intronic	Etfa	.	.	.
sub2	chr9	62248759	62248759	G	T	intergenic	A730043L09Rik;Spesp1	dist=4659;dist=21970	.	.
sub2	chr9	64679056	64679056	C	T	intronic	Megf11	.	.	.
sub2	chr9	72168284	72168284	G	A	intergenic	Tcf12;Zfp280d	dist=56465;dist=106604	.	.
sub2	chr9	80596876	80596876	C	A	intergenic	Impg1;Htr1b	dist=131438;dist=1031415	.	.
sub2	chr9	81452104	81452104	G	T	intergenic	Impg1;Htr1b	dist=986666;dist=176187	.	.
sub2	chr9	81635458	81635458	C	A	ncRNA_intronic	D430036J16Rik	.	.	.
sub2	chr9	95753993	95753993	G	T	UTR3	Pls1	NM_001033210:c.*309C>A	.	.
sub2	chr9	97487808	97487808	C	T	intronic	Clstn2	.	.	.
sub2	chr9	100156203	100156203	C	T	intergenic	4930519F24Rik;Il20rb	dist=121533;dist=301516	.	.
sub2	chr9	107413300	107413300	G	T	intronic	Cacna2d2	.	.	.
sub2	chr9	107462955	107462955	C	T	intronic	Cacna2d2	.	.	.
sub2	chr9	109757652	109757652	G	T	intergenic	Fbxw26;Fbxw27	dist=11563;dist=8393	.	.
sub2	chr9	111207056	111207056	A	G	intronic	Lrrfip2	.	.	.
sub2	chr9	111477039	111477039	C	A	intronic	Dclk3	.	.	.
sub2	chr9	122368229	122368229	G	A	exonic	Abhd5	.	synonymous SNV	Abhd5:NM_026179:exon3:c.G480A:p.L160L
sub2	chr10	6719797	6719797	C	T	intergenic	Rgs17;Oprm1	dist=797397;dist=38796	.	.
sub2	chr10	7830317	7830317	C	A	intergenic	Ppil4;Zc3h12d	dist=7754;dist=2153	.	.
sub2	chr10	9040328	9040328	C	G	intergenic	Sash1;Samd5	dist=154258;dist=586931	.	.
sub2	chr10	9619390	9619390	C	T	intergenic	Sash1;Samd5	dist=733320;dist=7869	.	.
sub2	chr10	9735958	9735958	C	T	intergenic	Gm6150;Stxbp5	dist=44049;dist=19589	.	.
sub2	chr10	11209164	11209164	T	C	UTR3	Shprh	NM_001284354:c.*1249T>C;NM_172937:c.*1885T>C	.	.
sub2	chr10	11948849	11948849	G	T	intergenic	Timm8a1;Utrn	dist=338411;dist=433339	.	.
sub2	chr10	23060961	23060961	G	T	intergenic	Tcf21;Eya4	dist=240818;dist=42001	.	.
sub2	chr10	35731175	35731175	A	G	intergenic	Frk;Hs3st5	dist=1119945;dist=775632	.	.
sub2	chr10	39321263	39321263	G	A	intergenic	Ccn6;Gm31616	dist=157469;dist=46453	.	.
sub2	chr10	43322401	43322401	G	A	intronic	Pdss2	.	.	.
sub2	chr10	43529249	43529249	G	T	intronic	Mtres1	.	.	.
sub2	chr10	48215574	48215574	G	A	intergenic	Snord14d;Grik2	dist=1970804;dist=878106	.	.
sub2	chr10	49163822	49163822	C	A	intronic	Grik2	.	.	.
sub2	chr10	61802173	61802173	G	C	intergenic	Macroh2a2;Col13a1	dist=18309;dist=36061	.	.
sub2	chr10	69357663	69357663	G	T	intergenic	Cdk1;Ank3	dist=4751;dist=176045	.	.
sub2	chr10	97442387	97442387	C	A	intergenic	Mir3966;Dcn	dist=18825;dist=37113	.	.
sub2	chr10	108149643	108149643	C	A	intergenic	Gm29685;Ppp1r12a	dist=171811;dist=12455	.	.
sub2	chr10	120283464	120283464	C	A	intergenic	Llph;Hmga2	dist=51394;dist=77804	.	.
sub2	chr10	121785601	121785601	C	T	exonic	Srgap1	.	nonsynonymous SNV	Srgap1:NM_001081037:exon22:c.G3055A:p.G1019S	Srgap1:NM_001242411:exon22:c.G2986A:p.G996S
sub2	chr11	14503229	14503229	C	A	intergenic	4930554G24Rik;1700046C09Rik	dist=324188;dist=57107	.	.
sub2	chr11	15844718	15844718	C	A	intergenic	Pom121l12;Vstm2a	dist=1244402;dist=413024	.	.
sub2	chr11	24944789	24944789	G	T	intergenic	Gm12665;Gm12069	dist=18730;dist=356274	.	.
sub2	chr11	76905031	76905031	G	T	intronic	Tmigd1	.	.	.
sub2	chr11	78386715	78386715	G	T	upstream	Foxn1	dist=107	.	.
sub2	chr11	79757298	79757298	C	A	intergenic	Mir365-2;Utp6	dist=30787;dist=176658	.	.
sub2	chr11	100584583	100584583	A	G	exonic	Dnajc7	.	synonymous SNV	Dnajc7:NM_001378962:exon11:c.T1152C:p.A384A	Dnajc7:NM_019795:exon11:c.T1200C:p.A400A
sub2	chr12	7215562	7215562	C	A	intergenic	2810032G03Rik;1700101O22Rik	dist=1799430;dist=156477	.	.
sub2	chr12	7373567	7373567	G	T	ncRNA_intronic	1700101O22Rik	.	.	.
sub2	chr12	9240577	9240577	C	T	intergenic	Ttc32;1700022H16Rik	dist=204183;dist=324659	.	.
sub2	chr12	14250153	14250153	A	T	intergenic	Lratd1;Gm16497	dist=98115;dist=11381	.	.
sub2	chr12	15232737	15232737	G	A	intergenic	4930448C13Rik;Trib2	dist=182348;dist=558990	.	.
sub2	chr12	26576907	26576907	G	T	intergenic	Cmpk2;4933409F18Rik	dist=97070;dist=237464	.	.
sub2	chr12	28658375	28658375	G	T	intronic	Rnaseh1	.	.	.
sub2	chr12	34598936	34598936	A	G	intronic	Hdac9	.	.	.
sub2	chr12	34909806	34909806	C	T	intronic	Hdac9	.	.	.
sub2	chr12	37972191	37972191	C	A	intronic	Dgkb	.	.	.
sub2	chr12	41834928	41834928	G	T	intronic	Immp2l	.	.	.
sub2	chr12	44937005	44937005	C	A	intronic	Stxbp6	.	.	.
sub2	chr12	46993821	46993821	A	T	intergenic	Nova1;NONE	dist=175054;dist=NONE	.	.
sub2	chr12	50070721	50070721	G	T	intergenic	1810007C17Rik;Prkd1	dist=589859;dist=270510	.	.
sub2	chr12	53810977	53810977	C	T	intronic	Npas3	.	.	.
sub2	chr12	54138282	54138282	T	C	intergenic	Npas3;Egln3	dist=66110;dist=40699	.	.
sub2	chr12	61127381	61127381	G	T	intergenic	Fbxo33;Gm20063	dist=1907898;dist=372279	.	.
sub2	chr12	62222984	62222984	C	A	intergenic	Lrfn5;Spanxn4	dist=365053;dist=464803	.	.
sub2	chr12	74451103	74451103	C	A	intergenic	Dbpht2;Kcnh5	dist=150635;dist=446114	.	.
sub2	chr12	75465141	75465141	G	T	intronic	Ppp2r5e	.	.	.
sub2	chr12	82558630	82558630	C	A	intergenic	Gm31064;Rgs6	dist=80164;dist=58295	.	.
sub2	chr12	84606086	84606086	G	A	intronic	Abcd4	.	.	.
sub2	chr12	96804813	96804813	G	T	intergenic	1700019M22Rik;Gm47415	dist=757591;dist=1271544	.	.
sub2	chr12	101378146	101378146	C	A	intergenic	Kif4-ps;Catsperb	dist=228873;dist=26527	.	.
sub2	chr12	116589155	116589155	G	T	intronic	Ptprn2	.	.	.
sub2	chr13	14609844	14609844	G	T	downstream	Mrpl32	dist=457	.	.
sub2	chr13	21436144	21436144	C	T	intronic	Pgbd1	.	.	.
sub2	chr13	21641767	21641767	C	A	intergenic	Olfr11;Olfr1361	dist=2246;dist=16601	.	.
sub2	chr13	27311098	27311098	G	T	intergenic	Prl3a1;Prl6a1	dist=34438;dist=1517	.	.
sub2	chr13	36552099	36552099	G	T	intergenic	Fars2;Nrn1	dist=14504;dist=173523	.	.
sub2	chr13	52744308	52744308	A	T	ncRNA_intronic	BB123696	.	.	.
sub2	chr13	59334793	59334793	G	T	intergenic	Gm34307;Agtpbp1	dist=188958;dist=114741	.	.
sub2	chr13	63010944	63010944	C	A	intronic	Aopep	.	.	.
sub2	chr13	80242345	80242345	C	A	intergenic	A830082K12Rik;Arrdc3	dist=2005781;dist=641077	.	.
sub2	chr13	84552628	84552628	A	T	intergenic	Tmem161b;Ccnh	dist=256662;dist=636757	.	.
sub2	chr13	85592136	85592136	G	T	intergenic	Rasa1;Cox7c	dist=302650;dist=452662	.	.
sub2	chr13	93429354	93429354	G	T	downstream	Jmy	dist=743	.	.
sub2	chr13	113324634	113324634	G	T	intronic	Cspg4b	.	.	.
sub2	chr14	20650498	20650498	G	A	exonic	Myoz1	.	nonsynonymous SNV	Myoz1:NM_021508:exon5:c.C650T:p.S217F
sub2	chr14	33152880	33152880	C	T	intronic	Wdfy4	.	.	.
sub2	chr14	39380332	39380332	G	C	intronic	Nrg3	.	.	.
sub2	chr14	50021632	50021632	G	T	intergenic	Olfr724;Olfr725	dist=60536;dist=12759	.	.
sub2	chr14	51985607	51985607	G	A	intronic	Arhgef40	.	.	.
sub2	chr14	56398326	56398326	A	G	intergenic	Atp12a;Rnf17	dist=9775;dist=4371	.	.
sub2	chr14	57273157	57273157	C	A	intergenic	Gjb6;Cryl1	dist=139546;dist=1877	.	.
sub2	chr14	57556103	57556103	C	A	intronic	Eef1akmt1	.	.	.
sub2	chr14	59088623	59088623	C	A	intergenic	Fgf9;1700129C05Rik	dist=975903;dist=44413	.	.
sub2	chr14	66185368	66185368	C	A	intronic	Ptk2b	.	.	.
sub2	chr14	78156476	78156476	C	A	intergenic	Fam216b;Mir1971	dist=67469;dist=34897	.	.
sub2	chr14	79638671	79638671	C	G	intronic	Cnmd	.	.	.
sub2	chr14	81816244	81816244	G	T	intergenic	Olfm4;NONE	dist=1793103;dist=NONE	.	.
sub2	chr14	102276608	102276608	C	A	intergenic	Lmo7;Kctd12	dist=341915;dist=699973	.	.
sub2	chr14	102525522	102525522	G	T	intergenic	Lmo7;Kctd12	dist=590829;dist=451059	.	.
sub2	chr14	103593346	103593346	G	T	intronic	Scel	.	.	.
sub2	chr14	108234321	108234321	C	A	intergenic	1700128A07Rik;Slitrk1	dist=1747801;dist=675668	.	.
sub2	chr14	113859445	113859445	C	A	intergenic	NONE;4930524C18Rik	dist=NONE;dist=972520	.	.
sub2	chr14	122031470	122031470	G	T	intergenic	Ubac2;Timm8a2	dist=10435;dist=3204	.	.
sub2	chr14	122699835	122699835	C	A	intronic	Pcca	.	.	.
sub2	chr15	3567782	3567782	G	T	intronic	Ghr	.	.	.
sub2	chr15	16547329	16547329	C	A	intergenic	NONE;Cdh9	dist=NONE;dist=181586	.	.
sub2	chr15	39194704	39194704	C	A	intergenic	Dcaf13;Rims2	dist=47849;dist=3582	.	.
sub2	chr15	39636811	39636811	G	A	intronic	Rims2	.	.	.
sub2	chr15	42333469	42333469	G	T	intergenic	Abra;Angpt1	dist=463749;dist=91198	.	.
sub2	chr15	49624733	49624733	C	A	intergenic	Csmd3;Trps1	dist=832744;dist=1030026	.	.
sub2	chr15	50195293	50195293	C	A	intergenic	Csmd3;Trps1	dist=1403304;dist=459466	.	.
sub2	chr15	57532002	57532002	C	T	intergenic	Slc22a22;Zhx2	dist=54377;dist=162665	.	.
sub2	chr15	61603995	61603995	G	T	intergenic	A1bg;D030024E09Rik	dist=682725;dist=95289	.	.
sub2	chr15	61657147	61657147	G	T	intergenic	A1bg;D030024E09Rik	dist=735877;dist=42137	.	.
sub2	chr15	65215169	65215169	G	T	intergenic	Adcy8;Efr3a	dist=292873;dist=571851	.	.
sub2	chr15	69007067	69007067	C	A	intronic	Khdrbs3	.	.	.
sub2	chr15	89790986	89790986	G	A	intronic	Syt10	.	.	.
sub2	chr15	93390793	93390793	C	A	intronic	Zcrb1	.	.	.
sub2	chr15	98147545	98147545	G	T	intronic	Asb8	.	.	.
sub2	chr15	98484901	98484901	G	T	intergenic	Lalba;Olfr279	dist=2218;dist=12573	.	.
sub2	chr15	102132933	102132933	G	A	intronic	Spryd3	.	.	.
sub2	chr16	4025950	4025950	C	T	intergenic	Slx4;Dnase1	dist=24272;dist=11086	.	.
sub2	chr16	6894206	6894206	C	A	intronic	Rbfox1	.	.	.
sub2	chr16	7793888	7793888	C	T	intergenic	Rbfox1;Tmem114	dist=381408;dist=615388	.	.
sub2	chr16	8711929	8711929	C	T	intronic	Usp7	.	.	.
sub2	chr16	14696178	14696178	G	T	intergenic	A630010A05Rik;Snai2	dist=74894;dist=9674	.	.
sub2	chr16	22023481	22023481	G	T	intronic	Senp2	.	.	.
sub2	chr16	30396674	30396674	G	C	intergenic	Atp13a3;Tmem44	dist=8144;dist=115181	.	.
sub2	chr16	36964026	36964026	T	C	UTR3	Fbxo40	NM_001037321:c.*2047A>G;NM_001358217:c.*2047A>G	.	.
sub2	chr16	38233498	38233498	C	A	intronic	Gsk3b	.	.	.
sub2	chr16	41605333	41605333	G	T	intronic	Lsamp	.	.	.
sub2	chr16	71604593	71604593	C	A	intergenic	4930567J20Rik;8030451O07Rik	dist=337417;dist=621790	.	.
sub2	chr16	72035469	72035469	G	A	intergenic	4930567J20Rik;8030451O07Rik	dist=768293;dist=190914	.	.
sub2	chr16	76779535	76779535	G	T	upstream	Gm30790	dist=443	.	.
sub2	chr16	79935520	79935520	C	A	intergenic	Tmprss15;1700066C05Rik	dist=844423;dist=63856	.	.
sub2	chr16	81060619	81060619	G	T	intergenic	1700066C05Rik;Ncam2	dist=1060073;dist=140078	.	.
sub2	chr16	81235793	81235793	C	A	intronic	Ncam2	.	.	.
sub2	chr16	84560254	84560254	C	T	intergenic	4930553E22Rik;4930529L06Rik	dist=184749;dist=119535	.	.
sub2	chr16	85157932	85157932	C	A	intronic	App	.	.	.
sub2	chr16	85201475	85201475	G	T	intergenic	App;Cyyr1	dist=27768;dist=254769	.	.
sub2	chr16	89774815	89774815	G	C	intergenic	Krtap11-1;Tiam1	dist=203632;dist=12296	.	.
sub2	chr16	95437507	95437507	T	G	intronic	Erg	.	.	.
sub2	chr17	4577189	4577189	A	G	intergenic	4930548J01Rik;4930517M08Rik	dist=455087;dist=57791	.	.
sub2	chr17	23218339	23218339	C	A	intergenic	Zfp40;Vmn2r114	dist=25087;dist=72595	.	.
sub2	chr17	31875979	31875979	G	T	intergenic	Sik1;Hsf2bp	dist=20175;dist=68790	.	.
sub2	chr17	34471377	34471377	A	G	intronic	Btnl4	.	.	.
sub2	chr17	37286389	37286389	C	A	intergenic	Olfr99;Olfr101	dist=5971;dist=13057	.	.
sub2	chr17	51008850	51008850	G	T	intronic	Tbc1d5	.	.	.
sub2	chr17	51921750	51921750	C	A	ncRNA_intronic	Gm20098	.	.	.
sub2	chr17	52580704	52580704	G	T	intergenic	Gm41600;Gm27217	dist=254094;dist=12277	.	.
sub2	chr17	54672969	54672969	C	A	intergenic	1700025K24Rik;St6gal2	dist=302895;dist=772413	.	.
sub2	chr17	60375562	60375562	G	T	intergenic	Nudt12os;NONE	dist=1350581;dist=NONE	.	.
sub2	chr17	85700451	85700451	G	T	intergenic	Six2;Srbd1	dist=12197;dist=284214	.	.
sub2	chr17	90524125	90524125	C	A	intronic	Nrxn1	.	.	.
sub2	chr17	93315574	93315574	G	A	intergenic	Adcyap1;Mettl4	dist=109037;dist=1407016	.	.
sub2	chr18	6949695	6949695	C	A	intronic	Mkx	.	.	.
sub2	chr18	13004779	13004779	G	A	intergenic	Impact;Hrh4	dist=11829;dist=2211	.	.
sub2	chr18	15127137	15127137	G	T	intronic	Kctd1	.	.	.
sub2	chr18	15269593	15269593	C	A	intergenic	Kctd1;Aqp4	dist=118147;dist=119801	.	.
sub2	chr18	19155418	19155418	G	T	intergenic	4930545E07Rik;Dsc3	dist=1574428;dist=805512	.	.
sub2	chr18	26302135	26302135	C	T	intergenic	Celf4;NONE	dist=547978;dist=NONE	.	.
sub2	chr18	26733999	26733999	C	T	intergenic	Celf4;4930474G06Rik	dist=979842;dist=1826165	.	.
sub2	chr18	34251661	34251661	C	T	intronic	Apc	.	.	.
sub2	chr18	35271895	35271895	G	T	intronic	Sil1	.	.	.
sub2	chr18	40491060	40491060	G	T	intronic	Kctd16	.	.	.
sub2	chr18	40591959	40591959	G	T	intergenic	Kctd16;Gm31205	dist=44701;dist=129553	.	.
sub2	chr18	52420479	52420479	C	A	intergenic	Ftmt;Srfbp1	dist=87483;dist=45214	.	.
sub2	chr18	54318466	54318466	C	A	intergenic	Csnk1g3;Redrum	dist=362782;dist=103829	.	.
sub2	chr18	57723015	57723015	G	T	intronic	Ccdc192	.	.	.
sub2	chr18	63243256	63243256	C	T	intronic	Piezo2	.	.	.
sub2	chr18	63967660	63967660	C	A	intronic	Wdr7	.	.	.
sub2	chr18	67991110	67991110	C	A	intronic	Ldlrad4	.	.	.
sub2	chr18	68327093	68327093	G	A	intergenic	Rnmt;Mc5r	dist=2241;dist=10418	.	.
sub2	chr18	80757654	80757654	C	A	intronic	Atp9b	.	.	.
sub2	chr18	88708323	88708323	G	T	intergenic	Cbln2;Socs6	dist=1990040;dist=156846	.	.
sub2	chr18	89524556	89524556	G	T	intronic	Dok6	.	.	.
sub2	chr19	9941790	9941790	G	T	intergenic	Gm50340;Fth1	dist=39129;dist=40856	.	.
sub2	chr19	10932339	10932339	C	A	intergenic	Zp1;Ptgdr2	dist=11738;dist=4821	.	.
sub2	chr19	12578956	12578956	G	T	intronic	Fam111a	.	.	.
sub2	chr19	18338364	18338364	G	T	intergenic	Pcsk5;Ostf1	dist=500732;dist=242000	.	.
sub2	chr19	20975922	20975922	C	T	intergenic	Tmc1;4930554I06Rik	dist=21720;dist=128788	.	.
sub2	chr19	21897545	21897545	G	T	intergenic	Cemip2;Trpm3	dist=39185;dist=241501	.	.
sub2	chr19	21967886	21967886	C	A	intergenic	Cemip2;Trpm3	dist=109526;dist=171160	.	.
sub2	chr19	33058677	33058677	C	A	intergenic	Pten;Rnls	dist=232517;dist=79063	.	.
sub2	chr19	33916018	33916018	G	T	intergenic	Lipo1;Lipf	dist=128566;dist=45230	.	.
sub2	chr19	39440579	39440579	G	A	intronic	Cyp2c38;Cyp2c39	.	.	.
sub2	chr19	41902115	41902115	C	A	intergenic	Rrp12;Pgam1	dist=5962;dist=9756	.	.
sub2	chr19	48163543	48163543	G	T	intergenic	Cfap58;Sorcs3	dist=128164;dist=42482	.	.
sub2	chr19	53858557	53858557	G	T	intronic	Rbm20	.	.	.
sub2	chr19	53858564	53858564	G	A	intronic	Rbm20	.	.	.
sub2	chr19	55758803	55758803	G	T	intronic	Tcf7l2	.	.	.
sub2	chr19	59591096	59591096	G	T	intergenic	2700089I24Rik;Rab11fip2	dist=31705;dist=311788	.	.
sub2	chrX	12275015	12275015	C	A	intergenic	Bcor;Gm14635	dist=114660;dist=64764	.	.
sub2	chrX	106493554	106493554	C	A	intergenic	Fndc3c1;Cysltr1	dist=8325;dist=82955	.	.
sub2	chrX	161929822	161929822	G	T	intronic	Nhs	.	.	.
sub2	chrX	166911148	166911148	G	A	intergenic	Gm1720;Gm8817	dist=221336;dist=152083	.	.
sub3	chr1	9023590	9023590	G	T	intronic	Sntg1	.	.	.
sub3	chr1	10345337	10345337	G	T	intronic	Cpa6	.	.	.
sub3	chr1	12231498	12231498	G	T	intergenic	A830018L16Rik;Mir6341	dist=255596;dist=194488	.	.
sub3	chr1	18101515	18101515	C	A	intergenic	Crispld1;Crisp4	dist=335171;dist=13676	.	.
sub3	chr1	22223749	22223749	G	A	intergenic	Kcnq5;Rims1	dist=261099;dist=62224	.	.
sub3	chr1	43192151	43192151	G	A	intronic	Fhl2	.	.	.
sub3	chr1	46136979	46136979	G	T	intronic	Dnah7b	.	.	.
sub3	chr1	77529319	77529319	C	A	intergenic	Epha4;Pax3	dist=14231;dist=571948	.	.
sub3	chr1	81956834	81956834	A	T	intergenic	Nyap2;Mir6344	dist=615070;dist=175082	.	.
sub3	chr1	83529302	83529302	T	C	intergenic	Sphkap;Pid1	dist=121102;dist=506991	.	.
sub3	chr1	86323591	86323591	G	T	intergenic	B3gnt7;Ncl	dist=16286;dist=21128	.	.
sub3	chr1	87811258	87811258	C	A	intronic	Sag	.	.	.
sub3	chr1	94202265	94202265	C	A	intergenic	Pdcd1;4930440C22Rik	dist=149712;dist=595177	.	.
sub3	chr1	94921632	94921632	A	G	intergenic	4930440C22Rik;Fam174a	dist=119160;dist=391996	.	.
sub3	chr1	97961978	97961978	C	A	intronic	Pam	.	.	.
sub3	chr1	115136349	115136349	G	A	intergenic	NONE;Cntnap5a	dist=NONE;dist=548388	.	.
sub3	chr1	128001655	128001655	T	G	intronic	Zranb3	.	.	.
sub3	chr1	135431647	135431647	T	C	intergenic	Ipo9;Nav1	dist=1148;dist=2933	.	.
sub3	chr1	147516002	147516002	G	A	intergenic	Brinp3;NONE	dist=613530;dist=NONE	.	.
sub3	chr1	155286436	155286436	C	T	intronic	Xpr1	.	.	.
sub3	chr1	183721210	183721210	C	A	intergenic	Hhipl2;Gm34068	dist=284157;dist=27767	.	.
sub3	chr1	189100264	189100264	C	A	intergenic	Kctd3;Kcnk2	dist=92424;dist=107666	.	.
sub3	chr1	194396227	194396227	T	A	intergenic	4930503O07Rik;Plxna2	dist=173468;dist=223602	.	.
sub3	chr2	12006961	12006961	G	A	intergenic	Ankrd16;Itga8	dist=216638;dist=99673	.	.
sub3	chr2	19569767	19569767	C	A	intergenic	4921504E06Rik;Gm13348	dist=15857;dist=64266	.	.
sub3	chr2	27641663	27641663	G	T	intergenic	Gm13421;Rxra	dist=95573;dist=35538	.	.
sub3	chr2	34136027	34136027	G	A	intergenic	C230014O12Rik;Pbx3	dist=28292;dist=35430	.	.
sub3	chr2	38613866	38613866	C	A	intronic	Psmb7	.	.	.
sub3	chr2	47117687	47117687	G	T	intergenic	Gm13470;Gm13481	dist=674782;dist=944533	.	.
sub3	chr2	68502228	68502228	G	C	intergenic	Stk39;Gm36002	dist=30247;dist=76370	.	.
sub3	chr2	75620485	75620485	C	A	intergenic	9430019J16Rik;Gm39859	dist=176306;dist=27481	.	.
sub3	chr2	82045936	82045936	C	A	intergenic	Nup35;Zfp804a	dist=1385865;dist=7722	.	.
sub3	chr2	87673392	87673392	G	T	intergenic	Olfr1135;Olfr1136	dist=1027;dist=19489	.	.
sub3	chr2	88929529	88929529	G	T	exonic	Olfr1211	.	nonsynonymous SNV	Olfr1211:NM_001011804:exon1:c.C785A:p.S262Y
sub3	chr2	92071455	92071455	A	G	intergenic	Creb3l1;Phf21a	dist=47285;dist=112727	.	.
sub3	chr2	93018066	93018066	C	T	intronic	Prdm11	.	.	.
sub3	chr2	107949809	107949809	C	A	intergenic	Kcna4;Gm13923	dist=651305;dist=1072737	.	.
sub3	chr2	110376821	110376821	G	T	intergenic	Fibin;Slc5a12	dist=13828;dist=220478	.	.
sub3	chr2	112391032	112391032	G	T	intronic	Katnbl1	.	.	.
sub3	chr2	118808073	118808073	A	G	intergenic	Disp2;Knstrn	dist=12898;dist=5930	.	.
sub3	chr2	127688016	127688016	G	A	intergenic	Mal;Gm14244	dist=31321;dist=3838	.	.
sub3	chr2	129386743	129386743	C	A	intergenic	Il1bos;F830045P16Rik	dist=11010;dist=71616	.	.
sub3	chr2	133590813	133590813	C	A	intergenic	Mir3090;Hao1	dist=26019;dist=906548	.	.
sub3	chr2	137779712	137779712	C	A	intergenic	Jag1;Gm14062	dist=663192;dist=90334	.	.
sub3	chr2	142105718	142105718	G	A	intronic	Macrod2	.	.	.
sub3	chr2	142462090	142462090	C	A	intergenic	Macrod2;Kif16b	dist=72040;dist=156255	.	.
sub3	chr2	146243410	146243410	C	T	UTR3	Ralgapa2	NM_001033348:c.*1661G>A	.	.
sub3	chr2	151914077	151914077	G	T	intronic	Angpt4	.	.	.
sub3	chr2	165579969	165579969	G	T	intergenic	Slc2a10;Eya2	dist=60052;dist=15059	.	.
sub3	chr2	165944129	165944129	G	A	intergenic	Zmynd8;Ncoa3	dist=59291;dist=48508	.	.
sub3	chr2	179473459	179473459	G	T	intronic	Cdh4	.	.	.
sub3	chr3	9930264	9930264	G	T	intergenic	Pag1;Fabp5	dist=96585;dist=82321	.	.
sub3	chr3	12457110	12457110	C	G	intergenic	Gm10745;Ralyl	dist=612751;dist=1014545	.	.
sub3	chr3	19877283	19877283	C	T	intergenic	Crh;4632415L05Rik	dist=181887;dist=17588	.	.
sub3	chr3	21629947	21629947	G	T	intergenic	Agtr1b;7530428D23Rik	dist=1262770;dist=123661	.	.
sub3	chr3	31511451	31511451	G	T	intergenic	Slc7a14;Kcnmb2	dist=201132;dist=391252	.	.
sub3	chr3	43500647	43500647	C	A	intergenic	D3Ertd751e;2610316D01Rik	dist=1741706;dist=1779792	.	.
sub3	chr3	58582918	58582918	A	T	intronic	Selenot	.	.	.
sub3	chr3	73570532	73570532	G	A	ncRNA_intronic	Gm20754	.	.	.
sub3	chr3	76121332	76121332	C	A	intronic	Fstl5	.	.	.
sub3	chr3	87850798	87850798	G	T	intronic	Sh2d2a	.	.	.
sub3	chr3	91292354	91292354	C	A	intergenic	S100a7l2;Gm36323	dist=201549;dist=336209	.	.
sub3	chr3	100284199	100284199	G	T	intergenic	Gdap2;4930406D18Rik	dist=77210;dist=142206	.	.
sub3	chr3	101816517	101816517	G	T	intronic	Mab21l3	.	.	.
sub3	chr3	102981831	102981831	G	T	intergenic	Nr1h5;Sike1	dist=17698;dist=13909	.	.
sub3	chr3	103511532	103511532	T	C	intergenic	Trim33;Syt6	dist=152762;dist=63713	.	.
sub3	chr3	104887498	104887498	C	A	intronic	St7l	.	.	.
sub3	chr3	114335520	114335520	G	T	intergenic	Col11a1;Olfm3	dist=114764;dist=568558	.	.
sub3	chr3	116077953	116077953	G	A	intergenic	Extl2;Vcam1	dist=48937;dist=32067	.	.
sub3	chr3	122143396	122143396	G	T	intronic	Abca4	.	.	.
sub3	chr3	130106219	130106219	C	A	intergenic	Sec24b;Col25a1	dist=45312;dist=74626	.	.
sub3	chr3	133851567	133851567	G	A	intergenic	Gm6135;Gm30648	dist=60048;dist=348509	.	.
sub3	chr3	137566424	137566424	G	T	intergenic	Gm4861;Ddit4l	dist=13762;dist=57248	.	.
sub3	chr3	140670040	140670040	C	A	intergenic	Mir7j;Gm32754	dist=641670;dist=234576	.	.
sub3	chr3	151744061	151744061	C	A	intronic	Ifi44	.	.	.
sub3	chr3	152098768	152098768	G	T	intronic	Gipc2	.	.	.
sub3	chr3	153436256	153436256	G	A	intronic	St6galnac3	.	.	.
sub3	chr3	157483790	157483790	C	T	intergenic	Negr1;4930592C13Rik	dist=167326;dist=43725	.	.
sub3	chr4	11600112	11600112	C	A	intronic	Rad54b	.	.	.
sub3	chr4	16774483	16774483	C	A	intergenic	A530072M11Rik;Gm30092	dist=508258;dist=771963	.	.
sub3	chr4	34099548	34099548	C	A	intergenic	Spaca1;Gm20764	dist=49481;dist=211427	.	.
sub3	chr4	37106739	37106739	G	T	intergenic	Gm12371;Gm12374	dist=118716;dist=142664	.	.
sub3	chr4	45653033	45653033	T	C	intergenic	Gm12408;Gm829	dist=10811;dist=30556	.	.
sub3	chr4	47233445	47233445	G	A	intronic	Col15a1	.	.	.
sub3	chr4	49942501	49942501	A	G	intergenic	Grin3a;Cylc2	dist=96732;dist=1274177	.	.
sub3	chr4	73034956	73034956	G	T	intergenic	Aldoart1;Gm11487	dist=182322;dist=366076	.	.
sub3	chr4	83021750	83021750	G	T	intronic	Frem1	.	.	.
sub3	chr4	85390552	85390552	C	A	intergenic	Sh3gl2;Adamtsl1	dist=1173;dist=663363	.	.
sub3	chr4	95388434	95388434	C	A	intergenic	Gm12708;Fggy	dist=178703;dist=169073	.	.
sub3	chr4	97358824	97358824	T	A	intergenic	Gm12695;E130114P18Rik	dist=572074;dist=209051	.	.
sub3	chr4	97654089	97654089	G	T	intronic	Nfia	.	.	.
sub3	chr4	98778438	98778438	G	A	exonic	Kank4	.	synonymous SNV	Kank4:NM_172872:exon3:c.C1771T:p.L591L
sub3	chr4	107136829	107136829	T	C	UTR3	Tceanc2	NM_025617:c.*2782A>G	.	.
sub3	chr4	108921447	108921447	G	T	intronic	Rab3b	.	.	.
sub3	chr4	128506259	128506259	G	A	intronic	Csmd2	.	.	.
sub3	chr4	133008917	133008917	C	A	intergenic	Fgr;Ahdc1	dist=7035;dist=2589	.	.
sub3	chr4	133363716	133363716	C	T	intergenic	Wdtc1;Slc9a1	dist=24401;dist=6019	.	.
sub3	chr4	148116861	148116861	G	T	intronic	Draxin	.	.	.
sub3	chr4	153507155	153507155	C	A	intergenic	Ajap1;BC039966	dist=24325;dist=441300	.	.
sub3	chr5	4102847	4102847	C	A	intronic	Cyp51	.	.	.
sub3	chr5	13655397	13655397	C	A	intergenic	Sema3a;Gm6647	dist=51912;dist=111847	.	.
sub3	chr5	13744596	13744596	G	T	intergenic	Sema3a;Gm6647	dist=141111;dist=22648	.	.
sub3	chr5	16635046	16635046	C	A	intergenic	Hgf;Gm28710	dist=15607;dist=156745	.	.
sub3	chr5	17071738	17071738	C	A	intergenic	Gm28710;Speer4f2	dist=189299;dist=301448	.	.
sub3	chr5	24854188	24854188	G	T	intergenic	Rheb;Prkag2	dist=11827;dist=8547	.	.
sub3	chr5	27437297	27437297	A	G	intronic	Dpp6	.	.	.
sub3	chr5	36380059	36380059	C	A	intronic	Sorcs2	.	.	.
sub3	chr5	43583014	43583014	G	T	intronic	C1qtnf7	.	.	.
sub3	chr5	61568182	61568182	C	A	intergenic	4933402J10Rik;G6pd2	dist=1582180;dist=240661	.	.
sub3	chr5	61674500	61674500	G	T	intergenic	4933402J10Rik;G6pd2	dist=1688498;dist=134343	.	.
sub3	chr5	62800710	62800710	C	A	intergenic	Arap2;Dthd1	dist=34533;dist=10946	.	.
sub3	chr5	65307376	65307376	C	A	intronic	Rfc1	.	.	.
sub3	chr5	69164327	69164327	G	T	intronic	Kctd8	.	.	.
sub3	chr5	73178881	73178881	C	A	intronic	Fryl	.	.	.
sub3	chr5	74175718	74175718	C	T	intergenic	Dancr;Rasl11b	dist=81381;dist=19608	.	.
sub3	chr5	77578120	77578120	C	T	intergenic	1700017L05Rik;NONE	dist=109263;dist=NONE	.	.
sub3	chr5	83283184	83283184	G	T	intronic	Tecrl	.	.	.
sub3	chr5	101185918	101185918	T	C	intergenic	Gm36793;Gm36851	dist=272226;dist=43271	.	.
sub3	chr5	121712004	121712004	G	A	exonic	Atxn2	.	synonymous SNV	Atxn2:NM_009125:exon1:c.G369A:p.P123P
sub3	chr5	124970137	124970137	C	A	intergenic	Zfp664;Rflna	dist=81507;dist=33311	.	.
sub3	chr5	130061760	130061760	C	A	downstream	Crcp	dist=977	.	.
sub3	chr5	132796817	132796817	G	T	intergenic	Auts2;Gm15627	dist=253597;dist=1301595	.	.
sub3	chr5	132952662	132952662	T	C	intergenic	Auts2;Gm15627	dist=409442;dist=1145750	.	.
sub3	chr5	140391912	140391912	G	T	intergenic	Snx8;Eif3b	dist=2604;dist=27393	.	.
sub3	chr5	141775894	141775894	G	C	intronic	Sdk1	.	.	.
sub3	chr5	144522426	144522426	G	T	intergenic	Dmrt1i;Nptx2	dist=161421;dist=23461	.	.
sub3	chr5	149830469	149830469	G	T	intergenic	Gm21221;4930500F04Rik	dist=18718;dist=17278	.	.
sub3	chr6	7382688	7382688	C	T	intergenic	Gm19272;Tac1	dist=3111;dist=172373	.	.
sub3	chr6	11666296	11666296	G	A	intergenic	AA545190;Ndufa4	dist=691918;dist=234076	.	.
sub3	chr6	23817162	23817162	G	A	intronic	Cadps2	.	.	.
sub3	chr6	26971557	26971557	C	T	intergenic	Gm20756;Grm8	dist=994330;dist=303564	.	.
sub3	chr6	56360846	56360846	G	A	intronic	Pde1c	.	.	.
sub3	chr6	65414684	65414684	C	A	intronic	Qrfprl	.	.	.
sub3	chr6	79855048	79855048	C	A	intergenic	Gm20594;Lrrtm4	dist=36684;dist=163829	.	.
sub3	chr6	87514666	87514666	G	T	intronic	Arhgap25	.	.	.
sub3	chr6	104949335	104949335	G	T	intergenic	Cntn6;Gm19757	dist=85930;dist=531931	.	.
sub3	chr6	106593938	106593938	T	G	intronic	Cntn4	.	.	.
sub3	chr6	112591623	112591623	C	A	intergenic	Oxtr;Rad18	dist=101798;dist=28228	.	.
sub3	chr6	140829504	140829504	C	A	intergenic	Aebp2;Pde3a	dist=151032;dist=419765	.	.
sub3	chr6	144069141	144069141	G	T	intronic	Sox5	.	.	.
sub3	chr6	146590571	146590571	G	A	intronic	Fgfr1op2	.	.	.
sub3	chr7	6466993	6466993	G	T	intergenic	Olfr1336;Olfr1346	dist=5538;dist=7119	.	.
sub3	chr7	6530284	6530284	C	A	intergenic	Olfr1349;Olfr1350	dist=14857;dist=39709	.	.
sub3	chr7	23646180	23646180	C	G	intergenic	Vmn1r171;Vmn1r172	dist=12612;dist=12136	.	.
sub3	chr7	52345722	52345722	C	T	intergenic	1700015G11Rik;Mir6238	dist=330006;dist=1546039	.	.
sub3	chr7	56007373	56007373	C	A	intronic	Nipa1	.	.	.
sub3	chr7	61530631	61530631	C	A	ncRNA_exonic	B230209E15Rik	.	.	.
sub3	chr7	67879811	67879811	C	A	intergenic	4833412C05Rik;Igf1r	dist=76315;dist=72446	.	.
sub3	chr7	68270930	68270930	G	T	ncRNA_intronic	Gm16157	.	.	.
sub3	chr7	69971905	69971905	G	A	intergenic	4930402F11Rik;Gm29683	dist=472216;dist=206963	.	.
sub3	chr7	75923355	75923355	C	A	intergenic	Klhl25;Agbl1	dist=49225;dist=306532	.	.
sub3	chr7	91881953	91881953	C	A	intronic	Dlg2	.	.	.
sub3	chr7	92471493	92471493	G	T	intergenic	Dlg2;Ccdc90b	dist=22247;dist=89656	.	.
sub3	chr7	97251893	97251893	C	A	intronic	Gab2	.	.	.
sub3	chr7	101097160	101097160	G	A	intergenic	P2ry2;Fchsd2	dist=85107;dist=11615	.	.
sub3	chr7	129702171	129702171	G	T	intergenic	Wdr11;Gm4265	dist=66433;dist=259994	.	.
sub3	chr7	131962047	131962047	C	A	intergenic	Bub3;Gpr26	dist=390155;dist=4413	.	.
sub3	chr7	139483003	139483003	C	A	intronic	Inpp5a	.	.	.
sub3	chr7	143441872	143441872	G	A	intergenic	Kcnq1;Cdkn1c	dist=14830;dist=16467	.	.
sub3	chr7	144140894	144140894	C	T	intergenic	Mir3105;Shank2	dist=131556;dist=34566	.	.
sub3	chr8	8091908	8091908	G	T	intergenic	Gm17215;Efnb2	dist=663388;dist=525528	.	.
sub3	chr8	12766336	12766336	G	T	intronic	Atp11a	.	.	.
sub3	chr8	14047017	14047017	C	A	intronic	Erich1	.	.	.
sub3	chr8	18042939	18042939	G	T	intergenic	Csmd1;Mcph1	dist=507554;dist=552192	.	.
sub3	chr8	18456155	18456155	C	A	intergenic	Csmd1;Mcph1	dist=920770;dist=138976	.	.
sub3	chr8	20846501	20846501	C	A	intergenic	Gm21119;Gm21944	dist=205798;dist=29998	.	.
sub3	chr8	23010956	23010956	G	C	intronic	Ank1	.	.	.
sub3	chr8	31298422	31298422	G	A	intergenic	Fut10;7420700N18Rik	dist=36498;dist=69327	.	.
sub3	chr8	31369181	31369181	G	C	ncRNA_intronic	7420700N18Rik	.	.	.
sub3	chr8	34213447	34213447	G	A	intergenic	Saraf;Gm29243	dist=42600;dist=3383	.	.
sub3	chr8	34623239	34623239	A	T	ncRNA_intronic	B930018H19Rik	.	.	.
sub3	chr8	42478880	42478880	C	A	intergenic	2810404M03Rik;Triml1	dist=432678;dist=650927	.	.
sub3	chr8	58484871	58484871	G	T	intronic	Galntl6	.	.	.
sub3	chr8	58905166	58905166	A	G	intronic	Galntl6	.	.	.
sub3	chr8	64403125	64403125	G	T	intergenic	Tll1;Gm35521	dist=197117;dist=5500	.	.
sub3	chr8	74145348	74145348	C	A	intergenic	Large1;Isx	dist=791808;dist=727826	.	.
sub3	chr8	79778309	79778309	C	A	downstream	Anapc10	dist=988	.	.
sub3	chr8	89531504	89531504	C	A	intergenic	Gm3134;Tox3	dist=460485;dist=715608	.	.
sub3	chr8	90720399	90720399	G	T	intergenic	Tox3;Gm19935	dist=372147;dist=95746	.	.
sub3	chr8	92818185	92818185	C	A	intergenic	Irx6;Mmp2	dist=137229;dist=9112	.	.
sub3	chr8	102557602	102557602	G	T	intergenic	NONE;Cdh11	dist=NONE;dist=74493	.	.
sub3	chr8	106124989	106124989	G	T	intronic	Nfatc3	.	.	.
sub3	chr8	108216376	108216376	G	T	intergenic	Psmd7;Gm39244	dist=627894;dist=311255	.	.
sub3	chr8	113943995	113943995	C	A	intergenic	Adamts18;Nudt7	dist=95156;dist=189579	.	.
sub3	chr8	118555924	118555924	G	T	intronic	Cdh13	.	.	.
sub3	chr8	120439585	120439585	G	A	intergenic	A330074K22Rik;Gse1	dist=211355;dist=49281	.	.
sub3	chr8	126295211	126295211	G	T	intronic	Slc35f3	.	.	.
sub3	chr8	128607247	128607247	C	A	intergenic	Nrp1;Itgb1	dist=101772;dist=78407	.	.
sub3	chr9	4625594	4625594	G	T	intronic	Gria4	.	.	.
sub3	chr9	13587193	13587193	T	A	intergenic	Phxr4;Maml2	dist=154453;dist=32796	.	.
sub3	chr9	21691722	21691722	G	T	intronic	Smarca4	.	.	.
sub3	chr9	22693558	22693558	C	A	intronic	Bbs9	.	.	.
sub3	chr9	24224739	24224739	C	T	intronic	Npsr1	.	.	.
sub3	chr9	26693746	26693746	G	T	intergenic	Eepd1;B3gat1	dist=1089636;dist=40062	.	.
sub3	chr9	28406524	28406524	C	A	intronic	Opcml	.	.	.
sub3	chr9	30416926	30416926	G	T	ncRNA_intronic	Gm30933	.	.	.
sub3	chr9	33825683	33825683	C	A	intergenic	Gm27162;7630403G23Rik	dist=896717;dist=216688	.	.
sub3	chrX	76352817	76352817	C	A	intergenic	Cldn34b3;Cldn34b4	dist=85144;dist=40533	.	.
sub3	chr9	39227905	39227905	G	T	intergenic	Olfr944;Olfr1537	dist=9611;dist=9582	.	.
sub3	chr9	40590345	40590345	C	A	intergenic	Gramd1b;Clmp	dist=58962;dist=95674	.	.
sub3	chr9	56877818	56877818	A	G	intronic	Cspg4	.	.	.
sub3	chr9	58704811	58704811	G	T	intronic	Rec114	.	.	.
sub3	chr9	58804286	58804286	C	A	intergenic	Rec114;Hcn4	dist=62727;dist=18663	.	.
sub3	chr9	61432404	61432404	C	T	intergenic	Tle3;Rplp1	dist=13907;dist=480879	.	.
sub3	chr9	63914658	63914658	G	T	intergenic	Smad3;Smad6	dist=156664;dist=38418	.	.
sub3	chr9	68643552	68643552	C	A	intergenic	4930502A04Rik;Rora	dist=123352;dist=10234	.	.
sub3	chr9	74443256	74443256	G	T	intergenic	Wdr72;Gm16551	dist=160053;dist=405181	.	.
sub3	chr9	75499496	75499496	G	T	UTR3	Tmod3	NM_016963:c.*620C>A;NM_001357828:c.*620C>A	.	.
sub3	chr9	76552097	76552097	G	A	intronic	Fam83b	.	.	.
sub3	chr9	79622422	79622422	G	T	intronic	Col12a1	.	.	.
sub3	chr9	85426377	85426377	G	T	intergenic	Tent5a;Ibtk	dist=99227;dist=260983	.	.
sub3	chr9	104043687	104043687	G	A	UTR3	Nphp3	NM_028721:c.*1555G>A	.	.
sub3	chr9	104769849	104769849	G	T	intronic	Cpne4	.	.	.
sub3	chr9	106043349	106043349	C	T	intronic	Col6a4	.	.	.
sub3	chr9	117297332	117297332	G	T	intronic	Rbms3	.	.	.
sub3	chr9	121254872	121254872	G	A	intronic	Ulk4	.	.	.
sub3	chr10	12341404	12341404	C	A	intergenic	Timm8a1;Utrn	dist=730966;dist=40784	.	.
sub3	chr10	18104437	18104437	G	T	intronic	Reps1	.	.	.
sub3	chr10	36901277	36901277	G	A	intergenic	Hs3st5;Hdac2	dist=66883;dist=73267	.	.
sub3	chr10	39058229	39058229	C	A	intronic	Lama4	.	.	.
sub3	chr10	45150097	45150097	G	T	intronic	Prep	.	.	.
sub3	chr10	46688139	46688139	C	A	intergenic	Snord14d;NONE	dist=443369;dist=NONE	.	.
sub3	chr10	50057027	50057027	G	T	intergenic	Grik2;Ascc3	dist=268273;dist=535642	.	.
sub3	chr10	53730434	53730434	C	T	intronic	Fam184a	.	.	.
sub3	chr10	63609948	63609948	A	G	intronic	Ctnna3	.	.	.
sub3	chr10	71120112	71120112	G	T	intronic	Bicc1	.	.	.
sub3	chr10	77210483	77210483	C	A	intergenic	Col18a1;Gm10941	dist=43953;dist=47290	.	.
sub3	chr10	81185017	81185017	C	A	intronic	Dapk3	.	.	.
sub3	chr10	81639935	81639935	C	A	exonic	Ankrd24	.	nonsynonymous SNV	Ankrd24:NM_001374016:exon11:c.C953A:p.P318H	Ankrd24:NM_027480:exon11:c.C863A:p.P288H
sub3	chr10	104284379	104284379	G	T	intergenic	Gm21312;Mir6411	dist=87857;dist=2890	.	.
sub3	chr10	112277426	112277426	C	A	intronic	Kcnc2	.	.	.
sub3	chr10	114162356	114162356	T	C	intergenic	Atxn7l3b;Trhde	dist=1233330;dist=236464	.	.
sub3	chr10	130247392	130247392	G	T	intergenic	Olfr827;Neurod4	dist=36264;dist=20760	.	.
sub3	chr11	3554181	3554181	G	T	intergenic	Smtn;Tug1	dist=14889;dist=85604	.	.
sub3	chr11	30757796	30757796	C	A	intergenic	Acyp2;Psme4	dist=108400;dist=13979	.	.
sub3	chr11	37387685	37387685	G	A	intergenic	Tenm2;Gm12128	dist=443444;dist=271304	.	.
sub3	chr11	41072008	41072008	G	T	intergenic	Ccng1;Gabrg2	dist=316722;dist=838182	.	.
sub3	chr11	44057754	44057754	G	T	intergenic	Adra1b;Il12b	dist=156517;dist=342309	.	.
sub3	chr11	48439801	48439801	G	T	intergenic	Sgcd;Gm36109	dist=1060476;dist=352593	.	.
sub3	chr11	55275905	55275905	G	A	intronic	Fat2	.	.	.
sub3	chr11	65851160	65851160	G	T	exonic	Dnah9	.	nonsynonymous SNV	Dnah9:NM_001099633:exon64:c.C12135A:p.F4045L
sub3	chr11	71934091	71934091	C	A	ncRNA_intronic	4930401O10Rik	.	.	.
sub3	chr11	72626037	72626037	C	A	intronic	Ube2g1	.	.	.
sub3	chr11	78623006	78623006	G	T	intronic	Nlk	.	.	.
sub3	chr11	82377419	82377419	C	A	intergenic	Ccl1;Tmem132e	dist=197607;dist=11481	.	.
sub3	chr11	86001819	86001819	G	A	downstream	Gm20759	dist=839	.	.
sub3	chr11	90012590	90012590	G	T	intergenic	Pctp;Tmem100	dist=9696;dist=17758	.	.
sub3	chr11	118728771	118728771	A	C	intronic	Rbfox3	.	.	.
sub3	chr12	17747273	17747273	G	T	intronic	Hpcal1	.	.	.
sub3	chr12	26637835	26637835	G	T	intergenic	Cmpk2;4933409F18Rik	dist=157998;dist=176536	.	.
sub3	chr12	46349405	46349405	C	A	intergenic	Stxbp6;Nova1	dist=1274922;dist=348493	.	.
sub3	chr12	55352242	55352242	G	T	intronic	Prorp	.	.	.
sub3	chr12	55683349	55683349	G	A	intronic	Ralgapa1	.	.	.
sub3	chr12	61499850	61499850	G	A	ncRNA_intronic	Gm20063	.	.	.
sub3	chr12	68375270	68375270	C	A	intergenic	Mdga2;Gm31447	dist=1152721;dist=754563	.	.
sub3	chr12	83563083	83563083	C	A	intronic	Zfyve1	.	.	.
sub3	chr12	83652468	83652468	C	T	intronic	Rbm25	.	.	.
sub3	chr12	84606778	84606778	C	A	intronic	Abcd4	.	.	.
sub3	chr12	90765192	90765192	C	A	intergenic	Dio2;Cep128	dist=26154;dist=233300	.	.
sub3	chr12	92065612	92065612	A	C	intergenic	Sel1l;4930559C10Rik	dist=216455;dist=1350845	.	.
sub3	chr12	92065900	92065900	G	T	intergenic	Sel1l;4930559C10Rik	dist=216743;dist=1350557	.	.
sub3	chr12	93693197	93693197	C	A	intergenic	4930559C10Rik;Mir8099-1	dist=248374;dist=234141	.	.
sub3	chr12	104981009	104981009	C	A	intronic	Syne3	.	.	.
sub3	chr12	113561489	113561489	C	A	intergenic	Adam6a;Mir7094-1	dist=15075;dist=907918	.	.
sub3	chr13	10595640	10595640	G	T	intergenic	Chrm3;Zp4-ps	dist=234837;dist=926412	.	.
sub3	chr13	15818705	15818705	G	A	ncRNA_intronic	A530046M15Rik;B230303A05Rik	.	.	.
sub3	chr13	17256774	17256774	G	T	intronic	Sugct	.	.	.
sub3	chr13	19885635	19885635	C	A	intergenic	Gpr141;Elmo1	dist=61378;dist=204872	.	.
sub3	chr13	23499421	23499421	G	T	intergenic	Btn2a2;Gm11335	dist=10564;dist=26953	.	.
sub3	chr13	25477220	25477220	G	T	intergenic	Nrsn1;Gm11351	dist=207224;dist=443815	.	.
sub3	chr13	30210024	30210024	G	T	intronic	Mboat1	.	.	.
sub3	chr13	40744420	40744420	G	A	intergenic	Gm26688;Gcnt2	dist=9258;dist=115348	.	.
sub3	chr13	44979057	44979057	C	T	intronic	Dtnbp1	.	.	.
sub3	chr13	45612577	45612577	G	A	intronic	Atxn1	.	.	.
sub3	chr13	47232320	47232320	C	A	intronic	Rnf144b	.	.	.
sub3	chr13	52229678	52229678	A	C	intergenic	4921525O09Rik;Diras2	dist=105518;dist=274697	.	.
sub3	chr13	56599899	56599899	G	A	intergenic	Lect2;Tgfbi	dist=51361;dist=9687	.	.
sub3	chr13	61179825	61179825	C	A	intergenic	Ctsr;Cts6	dist=15637;dist=15322	.	.
sub3	chr13	62279470	62279470	G	T	intergenic	Zfp808;Gm3604	dist=105534;dist=88246	.	.
sub3	chr13	62610701	62610701	C	A	intronic	6720489N17Rik	.	.	.
sub3	chr13	82296224	82296224	A	T	intergenic	Cetn3;Mir3961	dist=499070;dist=402051	.	.
sub3	chr13	82670706	82670706	G	T	intergenic	Cetn3;Mir3961	dist=873552;dist=27569	.	.
sub3	chr13	92095489	92095489	G	T	intronic	Rasgrf2	.	.	.
sub3	chr13	103412108	103412108	C	A	intergenic	Mast4;Gm30551	dist=77616;dist=179287	.	.
sub3	chr13	103786030	103786030	C	T	intergenic	Srek1;Erbin	dist=11422;dist=32756	.	.
sub3	chr13	108641557	108641557	C	A	intergenic	Depdc1b;Pde4d	dist=252000;dist=12620	.	.
sub3	chr14	11141488	11141488	G	T	intronic	Fhit	.	.	.
sub3	chr14	16787667	16787667	G	T	intronic	Rarb	.	.	.
sub3	chr14	20826908	20826908	C	A	intergenic	Gm30108;Plau	dist=30354;dist=9754	.	.
sub3	chr14	25735425	25735425	G	T	intronic	Zcchc24	.	.	.
sub3	chr14	28601671	28601671	C	A	intergenic	Wnt5a;Gm35164	dist=74224;dist=48042	.	.
sub3	chr14	33153047	33153047	G	T	intronic	Wdfy4	.	.	.
sub3	chr14	34304990	34304990	G	T	intronic	Shld2	.	.	.
sub3	chr14	34956765	34956765	G	C	intronic	Grid1	.	.	.
sub3	chr14	45289730	45289730	C	A	intronic	Ero1a	.	.	.
sub3	chr14	52416681	52416681	G	T	intergenic	Olfr1510;Olfr1509	dist=5754;dist=33712	.	.
sub3	chr14	65387392	65387392	C	A	intronic	Zfp395	.	.	.
sub3	chr14	69146115	69146115	T	G	intergenic	Stc1;1700092C10Rik	dist=104714;dist=18684	.	.
sub3	chr14	72538725	72538725	C	T	UTR3	Fndc3a	NM_207636:c.*1442G>A	.	.
sub3	chr14	81675807	81675807	G	T	intergenic	Olfm4;NONE	dist=1652666;dist=NONE	.	.
sub3	chr14	87732793	87732793	C	A	intergenic	Tdrd3;Pcdh20	dist=187285;dist=731954	.	.
sub3	chr14	88952984	88952984	C	A	intergenic	Pcdh20;Gm5088	dist=481588;dist=943240	.	.
sub3	chr14	96976473	96976473	C	A	intergenic	Klhl1;Dach1	dist=457439;dist=810373	.	.
sub3	chr14	97595338	97595338	G	T	intergenic	Klhl1;Dach1	dist=1076304;dist=191508	.	.
sub3	chr14	98420238	98420238	T	G	intergenic	Dach1;Mzt1	dist=250473;dist=614306	.	.
sub3	chr14	101343156	101343156	C	A	intergenic	Prr30;Tbc1d4	dist=143087;dist=99204	.	.
sub3	chr14	101579105	101579105	C	A	intronic	Tbc1d4	.	.	.
sub3	chr14	104970918	104970918	G	T	intergenic	D130009I18Rik;Rbm26	dist=4135;dist=135833	.	.
sub3	chr14	107484343	107484343	G	A	intergenic	1700128A07Rik;Slitrk1	dist=997823;dist=1425646	.	.
sub3	chr14	112682749	112682749	G	T	intergenic	Slitrk5;NONE	dist=999605;dist=NONE	.	.
sub3	chr14	117107572	117107572	C	A	intronic	Gpc6	.	.	.
sub3	chr15	15117972	15117972	C	A	intergenic	Cdh6;Cdh9	dist=1944297;dist=1610943	.	.
sub3	chr15	28366817	28366817	A	G	intronic	Dnah5	.	.	.
sub3	chr15	31069835	31069835	C	A	intergenic	4930430F21Rik;Dap	dist=26504;dist=154550	.	.
sub3	chr15	31833490	31833490	C	T	intergenic	Atpsckmt;Tas2r119	dist=215955;dist=343799	.	.
sub3	chr15	34083124	34083124	G	A	exonic	Mtdh	.	nonsynonymous SNV	Mtdh:NM_001357925:exon1:c.G89A:p.G30D	Mtdh:NM_001357926:exon1:c.G89A:p.G30D	Mtdh:NM_026002:exon1:c.G89A:p.G30D
sub3	chr15	38263569	38263569	C	A	intergenic	Odf1;Klf10	dist=36834;dist=27895	.	.
sub3	chr15	50270488	50270488	G	A	intergenic	Csmd3;Trps1	dist=1478499;dist=384271	.	.
sub3	chr15	51414246	51414246	G	T	intergenic	Gm19303;Eif3h	dist=18636;dist=372317	.	.
sub3	chr15	55541773	55541773	A	G	intronic	Mrpl13	.	.	.
sub3	chr15	60539547	60539547	G	T	intergenic	4933412E24Rik;Lratd2	dist=522929;dist=279449	.	.
sub3	chr15	72571236	72571236	C	A	intergenic	Kcnk9;Trappc9	dist=23537;dist=18384	.	.
sub3	chr15	91448799	91448799	G	T	intronic	Slc2a13	.	.	.
sub3	chr15	101643891	101643891	C	A	ncRNA_exonic	Gm5478	.	.	.
sub3	chr16	9347641	9347641	T	G	intergenic	1810013L24Rik;Grin2a	dist=488717;dist=220260	.	.
sub3	chr16	9553789	9553789	A	T	intergenic	1810013L24Rik;Grin2a	dist=694865;dist=14112	.	.
sub3	chr16	24437530	24437530	G	C	intronic	Lpp	.	.	.
sub3	chr16	41811701	41811701	G	T	intronic	Lsamp	.	.	.
sub3	chr16	43147840	43147840	G	A	intronic	Zbtb20	.	.	.
sub3	chr16	54097252	54097252	C	A	intergenic	4930404A05Rik;Zpld1	dist=1281508;dist=1127923	.	.
sub3	chr16	60562955	60562955	C	A	intronic	Epha6	.	.	.
sub3	chr16	70206055	70206055	C	A	intergenic	Speer2;Gm36766	dist=342311;dist=18962	.	.
sub3	chr16	77742523	77742523	C	A	intergenic	Mir125b-2;E330011O21Rik	dist=96180;dist=508340	.	.
sub3	chr16	92887493	92887493	G	T	intergenic	Runx1;1810053B23Rik	dist=61419;dist=456223	.	.
sub3	chr17	14718634	14718634	C	G	intergenic	Thbs2;Wdr27	dist=24372;dist=100038	.	.
sub3	chr17	15900375	15900375	C	A	intergenic	Rgmb;BC002059	dist=69129;dist=1051161	.	.
sub3	chr17	17901797	17901797	G	A	intergenic	Fpr2;Fpr3	dist=7845;dist=68661	.	.
sub3	chr17	31004522	31004522	C	A	intronic	Umodl1	.	.	.
sub3	chr17	36167719	36167719	C	G	intronic	Gm8909	.	.	.
sub3	chr17	39822228	39822228	G	T	intergenic	Esp15;Rn45s	dist=176561;dist=20769	.	.
sub3	chr17	45524507	45524507	C	A	intronic	Tcte1	.	.	.
sub3	chr17	50973005	50973005	C	A	intronic	Tbc1d5	.	.	.
sub3	chr17	75289034	75289034	G	T	intronic	Ltbp1	.	.	.
sub3	chr17	85582618	85582618	G	A	intergenic	Camkmt;Six3os1	dist=124029;dist=19314	.	.
sub3	chr17	87027586	87027586	C	A	intronic	Cript	.	.	.
sub3	chr18	15749457	15749457	G	T	intronic	Chst9	.	.	.
sub3	chr18	18197112	18197112	G	T	intergenic	4930545E07Rik;Dsc3	dist=616122;dist=1763818	.	.
sub3	chr18	20257170	20257170	G	T	intronic	Dsg1c	.	.	.
sub3	chr18	34574483	34574483	C	A	intronic	Nme5	.	.	.
sub3	chr18	37698897	37698897	A	G	intronic	Gm37013;Gm38666;Gm38667;Pcdhga1;Pcdhga2;Pcdhga3;Pcdhga4;Pcdhga5;Pcdhgb1;Pcdhgb2	.	.	.
sub3	chr18	43880737	43880737	G	T	intergenic	Gm94;Spink5	dist=87859;dist=82504	.	.
sub3	chr18	45551982	45551982	C	A	intronic	Kcnn2	.	.	.
sub3	chr18	50192729	50192729	C	T	intronic	Hsd17b4	.	.	.
sub3	chr18	55612356	55612356	C	A	intergenic	Gm4221;Gramd3	dist=533956;dist=787984	.	.
sub3	chr18	57958417	57958417	C	A	intergenic	Slc12a2;Fbn2	dist=11596;dist=50206	.	.
sub3	chr18	70558797	70558797	G	T	intergenic	Poli;Mbd2	dist=28476;dist=9495	.	.
sub3	chr18	83837138	83837138	G	A	intergenic	4921531P14Rik;Tshz1	dist=511254;dist=174489	.	.
sub3	chr18	86433458	86433458	A	G	intronic	Neto1	.	.	.
sub3	chr19	6909647	6909647	G	A	UTR5	Prdx5	NM_001358444:c.-30C>T;NM_012021:c.-30C>T	.	.
sub3	chr19	7021781	7021781	G	T	exonic	Stip1	.	stopgain	Stip1:NM_016737:exon13:c.C1428A:p.Y476X
sub3	chr19	14075190	14075190	G	T	intergenic	Olfr1505;Gm8630	dist=155218;dist=322297	.	.
sub3	chr19	14342256	14342256	C	A	intergenic	Olfr1505;Gm8630	dist=422284;dist=55231	.	.
sub3	chr19	17391671	17391671	G	T	intergenic	Gcnt1;Rfk	dist=18827;dist=2372	.	.
sub3	chr19	21146799	21146799	G	T	intergenic	4930554I06Rik;Zfand5	dist=41261;dist=125479	.	.
sub3	chr19	22682908	22682908	T	A	intronic	Trpm3	.	.	.
sub3	chr19	41616143	41616143	C	A	intronic	Slit1	.	.	.
sub3	chr19	46446556	46446556	C	A	intronic	Sufu	.	.	.
sub3	chr19	46912071	46912071	G	T	intronic	Nt5c2	.	.	.
sub3	chr19	47736405	47736405	G	T	downstream	Cfap43;Sfr1	dist=452	.	.
sub3	chr19	52318451	52318451	G	T	intergenic	Ins1;AA387883	dist=53442;dist=604730	.	.
sub3	chr19	56994772	56994772	C	A	intronic	Afap1l2	.	.	.
sub3	chrX	7213324	7213324	A	C	intronic	Clcn5	.	.	.
sub3	chrX	16275830	16275830	C	A	intergenic	Ppp1r2-ps9;Cypt1	dist=1164341;dist=247039	.	.
sub3	chrX	17306926	17306926	G	T	intronic	Efhc2	.	.	.
sub3	chrX	20166442	20166442	C	A	intronic	Slc9a7	.	.	.
sub3	chrX	62056880	62056880	C	T	intergenic	Ldoc1;4933402E13Rik	dist=345930;dist=226619	.	.
sub3	chrX	75182571	75182571	C	A	intronic	F8	.	.	.
sub3	chrX	76615780	76615780	C	A	intergenic	Cldn34d;Tbl1x	dist=12856;dist=895447	.	.
