# Supplementary material for: Genomic stability of mouse spermatogonial stem cells in vitro
Source: Sci Rep. 2021 Dec 17;11:24199. doi: 10.1038/s41598-021-03658-1 (PMC8683475; doi:10.1038/s41598-021-03658-1)
Supplement: Supplementary file 9 — Supplementary Table 8. [file 41598_2021_3658_MOESM9_ESM.csv]

sample	Chr	Start	End	Ref	Alt	Func.refGene	Gene.refGene	GeneDetail.refGene	ExonicFunc.refGene	AAChange.refGene
sub1	chr1	24876299	24876300	AC	-	intergenic	Lmbrd1;Adgrb3	dist=109998;dist=191176	.	.
sub1	chr2	82637756	82637757	GG	-	intergenic	A130030D18Rik;Fsip2	dist=245554;dist=305877	.	.
sub1	chr2	131603841	131603854	GCCACTGCCACACA	-	intergenic	Adra1d;5330413P13Rik	dist=41344;dist=216152	.	.
sub1	chr2	136908394	136908394	-	ATAT	intronic	Slx4ip	.	.	.
sub1	chr3	42259921	42259921	-	A	intergenic	D3Ertd751e;NONE	dist=500980;dist=NONE	.	.
sub1	chr6	64973227	64973227	G	-	intergenic	Atoh1;Smarcad1	dist=241982;dist=69364	.	.
sub1	chr6	94027029	94027031	ATA	-	intronic	Magi1	.	.	.
sub1	chr8	11054864	11054864	-	T	downstream	9530052E02Rik	dist=323	.	.
sub1	chr8	31379728	31379732	TTTTG	-	ncRNA_intronic	7420700N18Rik	.	.	.
sub1	chr8	49922020	49922020	G	-	intergenic	Tenm3;Gm2516	dist=1247330;dist=446092	.	.
sub1	chr9	7076571	7076571	T	-	intronic	Dync2h1	.	.	.
sub1	chr9	45329803	45329803	G	-	intronic	Tmprss13	.	.	.
sub1	chr11	115733624	115733624	-	CGTGTA	intergenic	Grb2;Tmem94	dist=25027;dist=31809	.	.
sub1	chr12	19853743	19853743	-	TGTATGTGTGTGTGTGTGTA	intergenic	Gm5784;1700030C10Rik	dist=421738;dist=950649	.	.
sub1	chr12	26334331	26334331	-	GTA	intronic	Rnf144a	.	.	.
sub1	chr13	4391196	4391202	CCACACA	-	intergenic	Akr1c12;Akr1c6	dist=111797;dist=43141	.	.
sub1	chr14	34899637	34899640	GAGG	-	intronic	Grid1	.	.	.
sub1	chr14	113313777	113313806	ACCCCAAACTGGGAAAATGGCTCTGCTTAT	-	intergenic	Slitrk5;4930524C18Rik	dist=1630633;dist=1518159	.	.
sub1	chr15	25320229	25320229	-	A	intergenic	Cdh18;Basp1	dist=1845811;dist=43048	.	.
sub1	chr15	29420603	29420607	CTAGT	-	intergenic	Dnah5;Mir3964	dist=948558;dist=292724	.	.
sub1	chr15	47579930	47579930	-	TG	downstream	Csmd3	dist=708	.	.
sub1	chr15	74017173	74017173	-	AGAAGA	intergenic	Gm6569;Gm32168	dist=177265;dist=395949	.	.
sub1	chr17	6058595	6058595	T	-	intronic	Serac1	.	.	.
sub1	chr17	11533314	11533314	G	-	intronic	Prkn	.	.	.
sub1	chr17	12595196	12595196	-	TC	intronic	Slc22a2	.	.	.
sub1	chr17	23811936	23811936	-	T	intronic	Srrm2	.	.	.
sub1	chr18	46351891	46351891	T	-	intergenic	Ccdc112;Mospd4	dist=39963;dist=113043	.	.
sub1	chr19	19481116	19481116	C	-	intergenic	Rorb;Gm3728	dist=369920;dist=524824	.	.
sub1	chr19	21471867	21471867	-	GA	intronic	Gda	.	.	.
sub1	chr19	34190529	34190529	C	-	intergenic	Ankrd22;Stambpl1	dist=24488;dist=1700	.	.
sub1	chr19	34190538	34190543	ACCACT	-	intergenic	Ankrd22;Stambpl1	dist=24497;dist=1686	.	.
sub1	GL456216.1	20074	20074	C	-	intergenic	NONE;NONE	dist=NONE;dist=NONE	.	.
sub2	chr3	76436704	76436706	TTC	-	intronic	Fstl5	.	.	.
sub2	chr3	98421672	98421686	CCCTATAGGTGTAAC	-	intronic	Zfp697	.	.	.
sub2	chr3	139248618	139248632	TGGCATCCAGAATAG	-	intronic	Stpg2	.	.	.
sub2	chr4	34784735	34784735	-	ATAAATAAATAAATAAATAC	intergenic	Smim8;Zfp292	dist=6369;dist=18375	.	.
sub2	chr4	82349534	82349534	-	A	intronic	Nfib	.	.	.
sub2	chr5	117334927	117334927	-	AAGAACCT	exonic	Vsig10	.	frameshift insertion	Vsig10:NM_001033311:exon4:c.584_585insAAGAACCT:p.F196Rfs*16
sub2	chr5	117334929	117334929	-	CGGCCAGACCCACA	exonic	Vsig10	.	frameshift insertion	Vsig10:NM_001033311:exon4:c.586_587insCGGCCAGACCCACA:p.F196Sfs*18
sub2	chr5	117334931	117334931	-	AGCAT	exonic	Vsig10	.	frameshift insertion	Vsig10:NM_001033311:exon4:c.588_589insAGCAT:p.L197Sfs*14
sub2	chr7	86229738	86229746	TAATGATTA	-	intronic	Vmn2r76	.	.	.
sub2	chr7	117324137	117324137	-	T	intergenic	Nucb2;Xylt1	dist=783549;dist=56842	.	.
sub2	chr8	116600502	116600503	GG	-	intronic	Cdyl2	.	.	.
sub2	chr9	106070187	106070187	-	TC	intronic	Col6a4	.	.	.
sub2	chr10	93246948	93246949	AG	-	downstream	Elk3	dist=467	.	.
sub2	chr11	42003490	42003490	-	GCAA	intergenic	Gabrg2;Gabra1	dist=2633;dist=127450	.	.
sub2	chr11	99176578	99176579	AC	-	downstream	Gm32249	dist=848	.	.
sub2	chr12	72303835	72303848	TTGGAGGGCGGCAG	-	exonic	Rtn1	.	frameshift deletion	Rtn1:NM_153457:exon3:c.1586_1599del:p.A529Vfs*25
sub2	chr12	119714752	119714755	TCTT	-	intergenic	Macc1;Tmem196	dist=247820;dist=231372	.	.
sub2	chr15	28158999	28159013	ATTTTTATCTCCCGG	-	intergenic	Trio;Dnah5	dist=133151;dist=44753	.	.
sub3	chr1	74553814	74553815	AG	-	intronic	Plcd4	.	.	.
sub3	chr2	127274074	127274074	-	A	intronic	Stard7	.	.	.
sub3	chr3	3773894	3773894	-	T	intergenic	Hnf4g;1110015O18Rik	dist=114094;dist=1024814	.	.
sub3	chr3	66214846	66214866	TACCTTATCACACAGCATCCA	-	intronic	Veph1	.	.	.
sub3	chr3	109911033	109911033	T	-	intronic	Ntng1	.	.	.
sub3	chr3	137782655	137782663	CTTCTTCTC	-	downstream	Mir6380	dist=872	.	.
sub3	chr5	21389681	21389681	-	A	intronic	Ccdc146	.	.	.
sub3	chr6	79331821	79331821	-	T	intergenic	Gm20362;Gm20594	dist=295952;dist=486210	.	.
sub3	chr7	41142819	41142819	A	-	intergenic	1700110I07Rik;Gm5592	dist=52976;dist=141508	.	.
sub3	chr7	103518858	103518863	ATTGAA	-	upstream	Olfr611	dist=476	.	.
sub3	chr8	35541042	35541042	C	-	intergenic	Eri1;Gm16793	dist=45509;dist=41461	.	.
sub3	chr8	38881556	38881556	-	A	intergenic	Sgcz;Tusc3	dist=220048;dist=124289	.	.
sub3	chr9	68992430	68992430	T	-	intronic	Rora	.	.	.
sub3	chr12	13059911	13059912	GG	-	intergenic	Mycn;Ddx1	dist=118075;dist=159395	.	.
sub3	chr12	75810264	75810264	A	-	intergenic	Sgpp1;Syne2	dist=74535;dist=8054	.	.
sub3	chr13	43502276	43502276	G	-	intergenic	Ranbp9;Mcur1	dist=21303;dist=36130	.	.
sub3	chr14	27827276	27827276	T	-	intronic	Erc2	.	.	.
sub3	chr17	63181435	63181436	GG	-	intronic	Fbxl17	.	.	.
sub3	chr17	94791789	94791815	CCCATTGGACACGCAAACTTTATATGC	-	ncRNA_intronic	Gm1976	.	.	.
sub3	chr18	67353561	67353564	AGAA	-	intronic	Cidea	.	.	.
sub3	chr19	41337347	41337347	-	G	intronic	Pik3ap1	.	.	.
sub3	chr19	56902573	56902573	G	-	intronic	Vwa2	.	.	.
sub3	chrX	67349895	67349895	-	A	intergenic	Mir465;Gm1140	dist=510770;dist=333005	.	.
