# Supplementary material for: Genomic stability of mouse spermatogonial stem cells in vitro
Source: Sci Rep. 2021 Dec 17;11:24199. doi: 10.1038/s41598-021-03658-1 (PMC8683475; doi:10.1038/s41598-021-03658-1)
Supplement: Supplementary file 10 — Supplementary Table 9. [file 41598_2021_3658_MOESM10_ESM.csv]

sample	Chr	Start	End	Ref	Alt	Func.refGene	Gene.refGene	GeneDetail.refGene	ExonicFunc.refGene	AAChange.refGene
5_36	chr1	7915491	7915491	G	A	intergenic	Pcmtd1;Sntg1	dist=741863;dist=444248	.	.
5_36	chr1	12662032	12662032	T	A	intergenic	Mir6341;Gm17644	dist=235926;dist=5531	.	.
5_36	chr1	14898634	14898634	G	A	intronic	Trpa1	.	.	.
5_36	chr1	16383952	16383952	A	T	intronic	Stau2	.	.	.
5_36	chr1	23085554	23085554	C	T	intergenic	Gm7759;Ppp1r14bl	dist=180473;dist=14920	.	.
5_36	chr1	26555294	26555294	C	T	intergenic	Gm9884;4931408C20Rik	dist=723724;dist=126507	.	.
5_36	chr1	28673662	28673662	C	T	intergenic	Gm5524;Gm597	dist=771475;dist=102460	.	.
5_36	chr1	28961373	28961373	T	C	intergenic	Gm597;Mir6342	dist=181121;dist=460115	.	.
5_36	chr1	41818221	41818221	G	T	intergenic	Gm39631;Pantr1	dist=284910;dist=829979	.	.
5_36	chr1	50830017	50830017	C	T	intergenic	C230029F24Rik;Tmeff2	dist=1489586;dist=97506	.	.
5_36	chr1	50911879	50911879	C	A	intergenic	C230029F24Rik;Tmeff2	dist=1571448;dist=15644	.	.
5_36	chr1	60705764	60705764	C	A	intergenic	Raph1;Cd28	dist=138999;dist=40624	.	.
5_36	chr1	68124498	68124498	G	C	intronic	Erbb4	.	.	.
5_36	chr1	73291632	73291632	G	A	intergenic	Gm31254;Gm31344	dist=150955;dist=72274	.	.
5_36	chr1	91420126	91420126	C	T	intronic	Per2	.	.	.
5_36	chr1	104825853	104825853	G	A	intronic	Cdh20	.	.	.
5_36	chr1	108068339	108068339	C	A	intergenic	D830032E09Rik;Cdh7	dist=117392;dist=1914561	.	.
5_36	chr1	108668472	108668472	G	A	intergenic	D830032E09Rik;Cdh7	dist=717525;dist=1314428	.	.
5_36	chr1	110360108	110360108	C	T	intergenic	Cdh7;Cdh19	dist=220205;dist=528218	.	.
5_36	chr1	112007513	112007513	G	A	intergenic	Dsel;Gm32810	dist=142595;dist=369816	.	.
5_36	chr1	113873941	113873941	C	T	intergenic	Gm32810;Cntnap5a	dist=1457023;dist=1810796	.	.
5_36	chr1	118828600	118828600	G	A	intergenic	Tfcp2l1;Gli2	dist=143432;dist=5461	.	.
5_36	chr1	120179248	120179248	A	T	intronic	3110009E18Rik	.	.	.
5_36	chr1	129047842	129047842	G	A	intergenic	Cxcr4;Thsd7b	dist=455543;dist=225462	.	.
5_36	chr1	129553889	129553889	C	T	intronic	Thsd7b	.	.	.
5_36	chr1	132968122	132968122	G	T	intergenic	Lrrn2;Mdm4	dist=28117;dist=17983	.	.
5_36	chr1	136771003	136771003	C	T	intergenic	Platr22;Nr5a2	dist=45275;dist=72581	.	.
5_36	chr1	140583178	140583178	C	T	ncRNA_intronic	4930590L20Rik	.	.	.
5_36	chr1	141347332	141347332	T	G	intergenic	4930590L20Rik;Gm35244	dist=690930;dist=1970523	.	.
5_36	chr1	141858059	141858059	T	G	intergenic	4930590L20Rik;Gm35244	dist=1201657;dist=1459796	.	.
5_36	chr1	142663384	142663384	G	A	intergenic	4930590L20Rik;Gm35244	dist=2006982;dist=654471	.	.
5_36	chr1	145114492	145114492	G	A	intergenic	Rgs18;Gm29514	dist=339065;dist=1312401	.	.
5_36	chr1	163423207	163423207	C	T	intergenic	Gorab;Mettl11b	dist=19538;dist=279786	.	.
5_36	chr1	166575025	166575025	T	G	intergenic	Gm4846;Gm4847	dist=77437;dist=53946	.	.
5_36	chr1	167500907	167500907	G	A	intergenic	Lrrc52;Rxrg	dist=34127;dist=97455	.	.
5_36	chr1	177690453	177690453	C	T	intergenic	2310043L19Rik;1700016C15Rik	dist=47510;dist=39361	.	.
5_36	chr1	185496763	185496763	C	T	upstream	5033404E19Rik	dist=543	.	.
5_36	chr1	189413937	189413937	C	T	intergenic	Kcnk2;Cenpf	dist=11664;dist=226677	.	.
5_36	chr1	190684839	190684839	C	T	intergenic	Gm29678;Rps6kc1	dist=267694;dist=88040	.	.
5_36	chr1	190986029	190986029	G	A	intergenic	Vash2;Flvcr1	dist=7031;dist=19803	.	.
5_36	chr1	191863217	191863217	G	A	intergenic	Nek2;1700034H15Rik	dist=30168;dist=30855	.	.
5_36	chr2	15421192	15421192	A	G	intergenic	Arl5b;Malrd1	dist=338736;dist=105287	.	.
5_36	chr2	16799243	16799243	C	T	intergenic	Plxdc2;4930515L03Rik	dist=43404;dist=119435	.	.
5_36	chr2	21946316	21946316	C	T	intergenic	Gpr158;Myo3a	dist=115774;dist=281187	.	.
5_36	chr2	35724641	35724641	C	T	intronic	Dab2ip	.	.	.
5_36	chr2	46224022	46224022	C	T	intergenic	1700019E08Rik;Gm13470	dist=525575;dist=195511	.	.
5_36	chr2	48954448	48954448	C	T	intronic	Mbd5	.	.	.
5_36	chr2	60525623	60525623	C	T	intronic	Pla2r1	.	.	.
5_36	chr2	64869479	64869479	G	A	intergenic	Fign;Grb14	dist=771441;dist=43003	.	.
5_36	chr2	70225675	70225675	G	A	intronic	Myo3b	.	.	.
5_36	chr2	80924255	80924255	C	T	intergenic	Nup35;Zfp804a	dist=264184;dist=1129403	.	.
5_36	chr2	81625360	81625360	C	T	intergenic	Nup35;Zfp804a	dist=965289;dist=428298	.	.
5_36	chr2	82097562	82097562	C	T	intronic	Zfp804a	.	.	.
5_36	chr2	82300998	82300998	G	A	intergenic	Zfp804a;A130030D18Rik	dist=41120;dist=74362	.	.
5_36	chr2	96182360	96182360	T	G	intergenic	Gm13793;Lrrc4c	dist=1451654;dist=135809	.	.
5_36	chr2	96495237	96495237	G	A	intronic	Lrrc4c	.	.	.
5_36	chr2	118333598	118333598	G	A	intronic	Gpr176	.	.	.
5_36	chr2	137232408	137232408	G	A	intergenic	Jag1;Gm14062	dist=115888;dist=637638	.	.
5_36	chr2	138897504	138897504	G	A	intergenic	Mir1952;Sptlc3	dist=77497;dist=596409	.	.
5_36	chr2	142108666	142108666	G	A	intronic	Macrod2	.	.	.
5_36	chr2	161187880	161187880	C	T	intergenic	Chd6;Ptprt	dist=78794;dist=334108	.	.
5_36	chr2	163048083	163048083	G	A	intergenic	Ift52;Mybl2	dist=1944;dist=6552	.	.
5_36	chr2	165620051	165620051	C	T	intronic	Eya2	.	.	.
5_36	chr2	166893680	166893680	C	T	intronic	Arfgef2	.	.	.
5_36	chr2	179876453	179876453	C	A	intronic	Cdh4	.	.	.
5_36	chr3	11202333	11202333	C	T	intergenic	Snx16;Gm10745	dist=762203;dist=620896	.	.
5_36	chr3	14132176	14132176	C	T	intronic	Ralyl	.	.	.
5_36	chr3	22820662	22820662	G	A	intergenic	Rprl2;Naaladl2	dist=569055;dist=977441	.	.
5_36	chr3	23365302	23365302	G	A	intergenic	Rprl2;Naaladl2	dist=1113695;dist=432801	.	.
5_36	chr3	26249183	26249183	C	T	intronic	Nlgn1	.	.	.
5_36	chr3	27296073	27296073	G	A	intergenic	Nceh1;Tnfsf10	dist=51162;dist=21004	.	.
5_36	chr3	29631410	29631410	T	C	intronic	Egfem1	.	.	.
5_36	chr3	32063762	32063762	G	T	intronic	Kcnmb2	.	.	.
5_36	chr3	36872052	36872052	T	A	intronic	4932438A13Rik	.	.	.
5_36	chr3	50019496	50019496	C	A	intergenic	Pcdh18;Slc7a11	dist=262180;dist=345440	.	.
5_36	chr3	54382352	54382352	A	G	intronic	Postn	.	.	.
5_36	chr3	61345059	61345059	G	A	intergenic	P2ry1;Rap2b	dist=336077;dist=19448	.	.
5_36	chr3	64278461	64278461	G	A	intronic	Vmn2r3	.	.	.
5_36	chr3	70332316	70332316	C	T	intergenic	Otol1;Gm6634	dist=303608;dist=440063	.	.
5_36	chr3	73850849	73850849	A	C	intergenic	Bche;Gm20356	dist=142434;dist=158370	.	.
5_36	chr3	83634692	83634692	G	A	intergenic	1700028M03Rik;Sfrp2	dist=60574;dist=131629	.	.
5_36	chr3	85937223	85937223	G	A	intergenic	Glt28d2;Sh3d19	dist=49705;dist=33895	.	.
5_36	chr3	86990571	86990571	G	T	intergenic	Cd1d2;Cd1d1	dist=1039;dist=5265	.	.
5_36	chr3	88915854	88915854	C	T	intergenic	Msto1;Dap3	dist=1904;dist=4949	.	.
5_36	chr3	89755587	89755587	C	T	UTR3	Chrnb2	NM_009602:c.*1513G>A	.	.
5_36	chr3	91471328	91471328	G	A	intergenic	S100a7l2;Gm36323	dist=380523;dist=157235	.	.
5_36	chr3	91966833	91966833	G	T	intergenic	Gm35185;Pglyrp3	dist=226339;dist=47750	.	.
5_36	chr3	105163334	105163334	C	T	intergenic	4930564D02Rik;Kcnd3os	dist=84528;dist=284856	.	.
5_36	chr3	111887441	111887441	C	T	ncRNA_intronic	Gm6602	.	.	.
5_36	chr3	117874309	117874309	C	T	intergenic	Snx7;Mir137	dist=5373;dist=559548	.	.
5_36	chr3	119451081	119451081	G	A	intergenic	Dpyd;Ptbp2	dist=18157;dist=267661	.	.
5_36	chr3	125256854	125256854	G	A	intergenic	1700003H04Rik;Ndst4	dist=675763;dist=147237	.	.
5_36	chr3	139624296	139624296	C	A	intronic	Stpg2	.	.	.
5_36	chr3	141302151	141302151	C	T	intergenic	Pdha2;Unc5c	dist=89796;dist=163413	.	.
5_36	chr3	146051610	146051610	G	A	intronic	Wdr63	.	.	.
5_36	chr4	16738179	16738179	G	A	intergenic	A530072M11Rik;Gm30092	dist=471954;dist=808267	.	.
5_36	chr4	28954645	28954645	C	T	intronic	Epha7	.	.	.
5_36	chr4	29199578	29199578	C	T	intergenic	Gm11917;4930556G01Rik	dist=110664;dist=1465018	.	.
5_36	chr4	54250170	54250170	G	A	intergenic	Tmem38b;Zfp462	dist=388152;dist=697775	.	.
5_36	chr4	55882727	55882727	C	T	intergenic	Klf4;Actl7b	dist=350252;dist=857278	.	.
5_36	chr4	59713186	59713186	G	A	intronic	E130308A19Rik	.	.	.
5_36	chr4	69445760	69445760	C	A	intergenic	Brinp1;Cdk5rap2	dist=491363;dist=771095	.	.
5_36	chr4	72859753	72859753	C	T	intergenic	Aldoart1;Gm11487	dist=7119;dist=541279	.	.
5_36	chr4	78038113	78038113	G	A	intronic	Ptprd	.	.	.
5_36	chr4	85484405	85484405	G	A	intergenic	Sh3gl2;Adamtsl1	dist=95026;dist=569510	.	.
5_36	chr4	88068755	88068755	C	T	intergenic	Mllt3;Focad	dist=35348;dist=25875	.	.
5_36	chr4	90767251	90767251	G	A	intergenic	Gm12633;Elavl2	dist=405937;dist=483438	.	.
5_36	chr4	96774971	96774971	C	T	intronic	Gm12695	.	.	.
5_36	chr4	96774972	96774972	C	T	intronic	Gm12695	.	.	.
5_36	chr4	118149060	118149060	G	C	intronic	Kdm4a	.	.	.
5_36	chr4	128486016	128486016	C	T	intronic	Csmd2	.	.	.
5_36	chr4	136276183	136276183	G	A	intergenic	Tcea3;Zfp46	dist=1284;dist=8493	.	.
5_36	chr4	140000075	140000075	G	A	intergenic	Klhdc7a;Igsf21	dist=32049;dist=26777	.	.
5_36	chr4	140418014	140418014	G	A	intergenic	Gm13016;Arhgef10l	dist=31946;dist=96471	.	.
5_36	chr4	141382347	141382347	G	C	exonic	Fam131c	.	nonsynonymous SNV	Fam131c:NM_001085513:exon5:c.G289C:p.D97H
5_36	chr5	12125707	12125707	C	T	intergenic	4933402N22Rik;Sema3d	dist=202903;dist=257459	.	.
5_36	chr5	14338164	14338164	T	G	intergenic	Sema3e;Pclo	dist=81475;dist=176754	.	.
5_36	chr5	17845296	17845296	C	T	intronic	Cd36	.	.	.
5_36	chr5	19703134	19703134	G	A	intronic	Magi2	.	.	.
5_36	chr5	21029909	21029909	C	A	intronic	Ptpn12	.	.	.
5_36	chr5	38855815	38855815	C	T	intronic	Clnk	.	.	.
5_36	chr5	40440149	40440149	C	T	intergenic	Gm35191;Rab28	dist=454521;dist=1184824	.	.
5_36	chr5	42427525	42427525	C	T	intergenic	Gm16223;Gm7854	dist=210741;dist=724161	.	.
5_36	chr5	59530488	59530488	C	A	intergenic	4930459L07Rik;4933402J10Rik	dist=1077490;dist=432631	.	.
5_36	chr5	62808542	62808542	G	A	intergenic	Arap2;Dthd1	dist=42365;dist=3114	.	.
5_36	chr5	71449922	71449922	G	A	intronic	Cox7b2	.	.	.
5_36	chr5	75509168	75509168	G	A	intergenic	Pdgfra;Kit	dist=310962;dist=65819	.	.
5_36	chr5	82382629	82382629	G	A	intergenic	1700031L13Rik;Mir1187	dist=257916;dist=416315	.	.
5_36	chr5	84968858	84968858	G	T	intergenic	Epha5;Cenpc1	dist=551476;dist=1043167	.	.
5_36	chr5	89381697	89381697	G	A	intergenic	Slc4a4;Gc	dist=142041;dist=35814	.	.
5_36	chr5	95917720	95917720	G	A	intergenic	Gm3286;Cxcl13	dist=113485;dist=39219	.	.
5_36	chr5	101513203	101513203	G	A	intergenic	Gm3032;Nkx6-1	dist=244808;dist=145994	.	.
5_36	chr5	108136318	108136318	G	A	intronic	Ccdc18	.	.	.
5_36	chr5	109555973	109555973	C	T	intronic	Crlf2	.	.	.
5_36	chr5	116322560	116322560	G	T	intergenic	B230112J18Rik;Hspb8	dist=4286;dist=85931	.	.
5_36	chr5	117766729	117766729	G	T	UTR3	Ksr2	NM_001312914:c.*1166G>T	.	.
5_36	chr5	120292575	120292575	C	T	intergenic	Rbm19;Gm27199	dist=93604;dist=127081	.	.
5_36	chr5	123097314	123097314	G	A	intronic	Tmem120b	.	.	.
5_36	chr5	125373842	125373842	C	A	intergenic	Scarb1;Ubc	dist=32748;dist=12123	.	.
5_36	chr5	129504269	129504269	G	T	intronic	Sfswap	.	.	.
5_36	chr5	148765226	148765226	A	G	intergenic	2210417A02Rik;4930505K14Rik	dist=22087;dist=12737	.	.
5_36	chr5	150994561	150994561	C	A	downstream	Kl	dist=744	.	.
5_36	chr6	16895740	16895740	C	A	intronic	Tfec	.	.	.
5_36	chr6	21248493	21248493	C	T	intronic	Kcnd2	.	.	.
5_36	chr6	25042986	25042986	G	A	intergenic	Tmem229a;Gpr37	dist=86861;dist=625537	.	.
5_36	chr6	26028531	26028531	G	A	intergenic	Gm20756;Grm8	dist=51304;dist=1246590	.	.
5_36	chr6	28268298	28268298	G	A	intronic	Zfp800	.	.	.
5_36	chr6	35555929	35555929	G	A	intergenic	Mtpn;9330158H04Rik	dist=16041;dist=777209	.	.
5_36	chr6	36630947	36630947	C	T	intergenic	Chrm2;Ptn	dist=106173;dist=83982	.	.
5_36	chr6	40730550	40730550	G	T	intronic	Mgam	.	.	.
5_36	chr6	43354039	43354039	G	A	intronic	Tpk1	.	.	.
5_36	chr6	45667186	45667186	C	T	intronic	Cntnap2	.	.	.
5_36	chr6	47631355	47631355	G	A	intergenic	F830010H11Rik;Rn4.5s	dist=33824;dist=23566	.	.
5_36	chr6	66602368	66602368	G	C	intergenic	Vmn1r32;Vmn1r33	dist=42660;dist=9283	.	.
5_36	chr6	68420640	68420640	G	A	intergenic	4930515G16Rik;Rprl1	dist=854941;dist=906297	.	.
5_36	chr6	68665383	68665383	G	A	intergenic	4930515G16Rik;Rprl1	dist=1099684;dist=661554	.	.
5_36	chr6	69701723	69701723	C	T	intergenic	Rprl1;Rpia	dist=374549;dist=1063997	.	.
5_36	chr6	69966304	69966304	G	A	intergenic	Rprl1;Rpia	dist=639130;dist=799416	.	.
5_36	chr6	78188655	78188655	G	A	intergenic	Ctnna2;Reg3b	dist=208988;dist=182230	.	.
5_36	chr6	81161209	81161209	G	A	intergenic	Lrrtm4;Mir7232	dist=351066;dist=734381	.	.
5_36	chr6	92866834	92866834	C	A	intronic	Adamts9	.	.	.
5_36	chr6	98731114	98731114	G	A	intergenic	Gm765;Foxp1	dist=388360;dist=194228	.	.
5_36	chr6	105477659	105477659	C	A	intergenic	Cntn6;Gm19757	dist=614254;dist=3607	.	.
5_36	chr6	123179611	123179611	C	T	intronic	Clec4b2	.	.	.
5_36	chr6	129146626	129146626	G	T	intergenic	Klrb1-ps1;Clec2d	dist=17180;dist=33989	.	.
5_36	chr6	130394671	130394671	G	A	intergenic	Klra1;Gm6600	dist=7797;dist=333049	.	.
5_36	chr6	140248463	140248463	C	T	intergenic	Capza3;Plekha5	dist=205626;dist=175636	.	.
5_36	chr6	140248464	140248464	C	T	intergenic	Capza3;Plekha5	dist=205627;dist=175635	.	.
5_36	chr6	147661409	147661409	G	A	intergenic	Ccdc91;1700049E15Rik	dist=28797;dist=28832	.	.
5_36	chr7	13875416	13875416	C	T	intergenic	Sult2a1;Sult2a4	dist=38006;dist=34261	.	.
5_36	chr7	23943831	23943831	C	T	intergenic	Vmn1r179;Vmn1r180	dist=14474;dist=8556	.	.
5_36	chr7	33827838	33827838	C	T	intergenic	Scgb1b24;Scgb2b26	dist=82732;dist=115159	.	.
5_36	chr7	42019219	42019219	C	A	intronic	Vmn2r59	.	.	.
5_36	chr7	44729375	44729375	C	A	intergenic	Izumo2;Zfp473	dist=9527;dist=2107	.	.
5_36	chr7	50345017	50345017	C	T	intronic	Nell1	.	.	.
5_36	chr7	52119378	52119378	C	T	intergenic	1700015G11Rik;Mir6238	dist=103662;dist=1772383	.	.
5_36	chr7	55238520	55238520	G	T	intronic	Luzp2	.	.	.
5_36	chr7	61654674	61654674	C	T	intergenic	B230209E15Rik;Mir344d-1	dist=39347;dist=28450	.	.
5_36	chr7	77682140	77682140	A	T	intergenic	Agbl1;Ntrk3	dist=557442;dist=509974	.	.
5_36	chr7	91782597	91782597	G	A	intronic	Dlg2	.	.	.
5_36	chr7	100357347	100357347	C	T	intronic	Ppme1	.	.	.
5_36	chr7	101536295	101536295	G	A	intergenic	Pde2a;Gm19765	dist=23466;dist=11577	.	.
5_36	chr7	106949998	106949998	C	T	intergenic	Olfr710;Olfr6	dist=1686;dist=5986	.	.
5_36	chr7	107697883	107697883	C	T	intronic	Ppfibp2	.	.	.
5_36	chr7	117521879	117521879	G	A	intronic	Xylt1	.	.	.
5_36	chr7	117808643	117808643	G	A	intergenic	Xylt1;Rps15a	dist=141013;dist=295733	.	.
5_36	chr7	119309487	119309487	C	T	intergenic	Gpr139;Gp2	dist=124949;dist=133050	.	.
5_36	chr7	121243436	121243436	G	A	intergenic	Otoa;Hs3st2	dist=80347;dist=148860	.	.
5_36	chr7	126359194	126359194	C	T	intergenic	Sbk1;Lat	dist=64178;dist=4634	.	.
5_36	chr7	133468278	133468278	C	T	intergenic	4930483O08Rik;Tex36	dist=325821;dist=118746	.	.
5_36	chr8	4640336	4640336	T	G	intergenic	Zfp958;Shcbp1	dist=7765;dist=95640	.	.
5_36	chr8	9158972	9158972	G	T	intergenic	4930453L07Rik;Fam155a	dist=9922;dist=47034	.	.
5_36	chr8	14174133	14174133	C	T	intronic	Dlgap2	.	.	.
5_36	chr8	31772740	31772740	G	A	intergenic	7420700N18Rik;Nrg1	dist=390302;dist=41811	.	.
5_36	chr8	31870172	31870172	C	T	intronic	Nrg1	.	.	.
5_36	chr8	36770174	36770174	G	A	intronic	Dlc1	.	.	.
5_36	chr8	37251953	37251953	C	T	intergenic	G630064G18Rik;Sgcz	dist=227715;dist=270601	.	.
5_36	chr8	46861689	46861689	C	T	intergenic	Irf2;Enpp6	dist=14231;dist=125198	.	.
5_36	chr8	53500397	53500397	A	C	intergenic	1190028D05Rik;Aga	dist=1097058;dist=11305	.	.
5_36	chr8	58789592	58789592	C	T	intronic	Galntl6	.	.	.
5_36	chr8	59542751	59542751	G	A	intergenic	BC030500;4930470O06Rik	dist=628453;dist=282898	.	.
5_36	chr8	65656289	65656289	G	T	intronic	Marchf1	.	.	.
5_36	chr8	67985295	67985295	G	A	intergenic	Psd3;Sh2d4a	dist=10721;dist=291233	.	.
5_36	chr8	74629564	74629564	G	A	intergenic	Large1;Isx	dist=1276024;dist=243610	.	.
5_36	chr8	86424280	86424280	T	A	intergenic	Phkb;Abcc12	dist=363638;dist=80561	.	.
5_36	chr8	94447654	94447654	C	T	intergenic	9330175E14Rik;Nlrc5	dist=12551;dist=25109	.	.
5_36	chr8	96049153	96049153	C	A	intergenic	Got2;NONE	dist=160752;dist=NONE	.	.
5_36	chr8	97124306	97124306	G	A	intergenic	Got2;Gm15679	dist=1235905;dist=1887581	.	.
5_36	chr8	102703486	102703486	G	A	intronic	Cdh11	.	.	.
5_36	chr8	102896677	102896677	G	A	intergenic	Cdh11;1600027J07Rik	dist=111566;dist=447201	.	.
5_36	chr8	105542629	105542629	G	A	intronic	Atp6v0d1	.	.	.
5_36	chr8	117471911	117471911	G	A	intergenic	Cmip;Plcg2	dist=10406;dist=26364	.	.
5_36	chr8	119311505	119311505	A	T	intronic	Cdh13	.	.	.
5_36	chr8	119414476	119414476	C	A	intergenic	Mlycd;Osgin1	dist=3374;dist=22671	.	.
5_36	chr8	119727101	119727101	T	A	intronic	Atp2c2	.	.	.
5_36	chr8	122338340	122338340	G	A	downstream	Zfpm1	dist=478	.	.
5_36	chr8	125863000	125863000	C	A	intronic	Pcnx2	.	.	.
5_36	chr9	3670104	3670104	C	T	intronic	Gucy1a2	.	.	.
5_36	chr9	5840983	5840983	T	A	intergenic	Casp12;Pdgfd	dist=467949;dist=327503	.	.
5_36	chr9	25144893	25144893	G	A	intronic	Herpud2	.	.	.
5_36	chr9	27766108	27766108	G	A	intergenic	Spata19;Opcml	dist=364397;dist=638220	.	.
5_36	chr9	36375278	36375278	G	T	intergenic	Gm3867;Pate12	dist=116957;dist=56551	.	.
5_36	chr9	46985141	46985141	C	T	intergenic	2900052N01Rik;Gm4791	dist=57775;dist=13600	.	.
5_36	chr9	47244568	47244568	C	T	intergenic	Gm4791;Cadm1	dist=240708;dist=285602	.	.
5_36	chr9	51450364	51450364	G	A	intergenic	1810046K07Rik;Arhgap20	dist=121446;dist=314987	.	.
5_36	chr9	55757188	55757188	C	A	intronic	Scaper	.	.	.
5_36	chr9	57964667	57964667	C	T	intergenic	Sema7a;Cyp11a1	dist=1802;dist=33357	.	.
5_36	chr9	62729798	62729798	C	T	intronic	Itga11	.	.	.
5_36	chr9	63803375	63803375	C	T	intergenic	Smad3;Smad6	dist=45381;dist=149701	.	.
5_36	chr9	67836027	67836027	G	A	intergenic	C2cd4a;Vps13c	dist=3697;dist=4324	.	.
5_36	chr9	72964671	72964671	C	T	intronic	Dnaaf4	.	.	.
5_36	chr9	74075336	74075336	G	A	intergenic	Unc13c;Wdr72	dist=106299;dist=34998	.	.
5_36	chr9	79004665	79004665	C	T	intergenic	Cd109;Gm10635	dist=288405;dist=439372	.	.
5_36	chr9	92950062	92950062	G	A	intergenic	4933400C23Rik;1700034K08Rik	dist=154351;dist=29854	.	.
5_36	chr9	95793847	95793847	G	A	intronic	Pls1	.	.	.
5_36	chr9	110030974	110030974	C	T	intronic	Map4	.	.	.
5_36	chr9	116568961	116568961	C	T	intergenic	Gm4668;Rbms3	dist=374075;dist=3786	.	.
5_36	chr9	118684644	118684644	C	T	intronic	Itga9	.	.	.
5_36	chr9	120413322	120413322	C	A	intronic	Myrip	.	.	.
5_36	chr10	4066938	4066938	C	T	intronic	Mthfd1l	.	.	.
5_36	chr10	10635653	10635653	C	T	intergenic	Gm5177;Grm1	dist=19340;dist=50406	.	.
5_36	chr10	17108635	17108635	C	T	intergenic	Gm20125;Cited2	dist=12853;dist=614593	.	.
5_36	chr10	20245142	20245142	C	T	intronic	Map7	.	.	.
5_36	chr10	21146751	21146751	C	T	intronic	Myb	.	.	.
5_36	chr10	30425834	30425834	C	T	intergenic	Cenpw;Trmt11	dist=225294;dist=108391	.	.
5_36	chr10	32661891	32661891	C	T	intronic	Nkain2	.	.	.
5_36	chr10	38319996	38319996	G	A	intergenic	4930591E09Rik;Rfpl4b	dist=138093;dist=500545	.	.
5_36	chr10	38332557	38332557	G	A	intergenic	4930591E09Rik;Rfpl4b	dist=150654;dist=487984	.	.
5_36	chr10	46480449	46480449	G	A	intergenic	Snord14d;NONE	dist=235679;dist=NONE	.	.
5_36	chr10	55032181	55032181	C	T	intergenic	Gm16998;Tbc1d32	dist=951100;dist=982113	.	.
5_36	chr10	57724822	57724822	C	G	intronic	Pkib	.	.	.
5_36	chr10	60617320	60617320	T	C	intronic	Cdh23	.	.	.
5_36	chr10	63238454	63238454	T	C	intergenic	Mypn;1700120B22Rik	dist=34502;dist=3777	.	.
5_36	chr10	64762555	64762555	G	A	intronic	Ctnna3	.	.	.
5_36	chr10	69512336	69512336	C	T	intergenic	Cdk1;Ank3	dist=159424;dist=21372	.	.
5_36	chr10	74749637	74749637	G	A	intergenic	Pcdh15;Rsph14	dist=99905;dist=207840	.	.
5_36	chr10	78989681	78989681	C	T	intergenic	Olfr1352;Olfr1351	dist=4960;dist=27643	.	.
5_36	chr10	83396389	83396389	C	T	intergenic	D10Wsu102e;Aldh1l2	dist=27554;dist=91058	.	.
5_36	chr10	85484661	85484661	G	A	intronic	Btbd11	.	.	.
5_36	chr10	87665681	87665681	G	T	intergenic	Pah;Igf1	dist=81544;dist=192584	.	.
5_36	chr10	92381174	92381174	C	T	intergenic	Gm20757;Nedd1	dist=5801;dist=303571	.	.
5_36	chr10	100957420	100957420	G	A	intergenic	Gm35722;Mgat4c	dist=215785;dist=724067	.	.
5_36	chr10	102355535	102355535	G	A	intronic	Mgat4c	.	.	.
5_36	chr10	107451751	107451751	C	T	intergenic	Lin7a;Myf5	dist=26608;dist=31157	.	.
5_36	chr10	109554058	109554058	G	T	intergenic	Syt1;Nav3	dist=543083;dist=127202	.	.
5_36	chr10	118192295	118192295	G	A	intergenic	Mdm1;Il22	dist=23296;dist=12669	.	.
5_36	chr10	120305420	120305420	A	G	intergenic	Llph;Hmga2	dist=73350;dist=55848	.	.
5_36	chr10	121676746	121676746	C	T	intronic	D930020B18Rik	.	.	.
5_36	chr10	123420586	123420586	T	A	intronic	Tafa2	.	.	.
5_36	chr10	126084863	126084863	G	A	intergenic	Lrig3;1700021G15Rik	dist=69504;dist=170254	.	.
5_36	chr11	13675111	13675111	G	A	intergenic	Cobl;4930554G24Rik	dist=1210151;dist=396992	.	.
5_36	chr11	13800189	13800189	C	T	intergenic	Cobl;4930554G24Rik	dist=1335229;dist=271914	.	.
5_36	chr11	15839091	15839091	C	A	intergenic	Pom121l12;Vstm2a	dist=1238775;dist=418651	.	.
5_36	chr11	16472701	16472701	G	A	intergenic	Vstm2a;Sec61g	dist=188150;dist=28937	.	.
5_36	chr11	28161558	28161558	G	T	intergenic	Gm12070;Ccdc85a	dist=1373699;dist=224126	.	.
5_36	chr11	28838713	28838713	G	A	intergenic	Mir217;Efemp1	dist=74878;dist=14492	.	.
5_36	chr11	31119110	31119110	C	A	intergenic	Asb3;Stc2	dist=16406;dist=240331	.	.
5_36	chr11	32945254	32945254	G	A	intergenic	Gm12111;Fgf18	dist=19037;dist=171724	.	.
5_36	chr11	34141798	34141798	G	A	intergenic	4930469K13Rik;Foxi1	dist=43244;dist=62543	.	.
5_36	chr11	37088581	37088581	G	T	intergenic	Tenm2;Gm12128	dist=144340;dist=570408	.	.
5_36	chr11	41816783	41816783	C	T	intergenic	Ccng1;Gabrg2	dist=1061497;dist=93407	.	.
5_36	chr11	44718880	44718880	C	A	intronic	Ebf1	.	.	.
5_36	chr11	48210487	48210487	A	G	intergenic	Sgcd;Gm36109	dist=831162;dist=581907	.	.
5_36	chr11	54505480	54505480	C	T	intronic	Fnip1	.	.	.
5_36	chr11	63632416	63632416	C	T	intergenic	Pmp22;Hs3st3b1	dist=472869;dist=252277	.	.
5_36	chr11	69100980	69100980	C	T	intronic	Per1	.	.	.
5_36	chr11	74272532	74272532	C	T	intergenic	Olfr406;Olfr59	dist=2170;dist=11204	.	.
5_36	chr11	86770836	86770836	G	T	intronic	Dhx40	.	.	.
5_36	chr11	91373125	91373125	C	T	intergenic	4930405D11Rik;Kif2b	dist=477973;dist=202161	.	.
5_36	chr11	92707281	92707281	C	T	intergenic	Kif2b;Car10	dist=1129726;dist=391085	.	.
5_36	chr11	106352035	106352035	C	T	intergenic	Scn4a;Prr29	dist=2645;dist=22791	.	.
5_36	chr11	110207544	110207544	G	T	intronic	Abca6	.	.	.
5_36	chr11	110708087	110708087	C	A	intergenic	Gm11682;Kcnj16	dist=161688;dist=259946	.	.
5_36	chr11	111212284	111212284	G	T	intergenic	Kcnj2;Gm30158	dist=135459;dist=299370	.	.
5_36	chr11	115421170	115421170	C	T	intronic	Kctd2	.	.	.
5_36	chr12	10861693	10861693	C	T	intergenic	Gm38407;7420701I03Rik	dist=330390;dist=186120	.	.
5_36	chr12	16316823	16316823	G	A	intergenic	Trib2;Lpin1	dist=500038;dist=218846	.	.
5_36	chr12	35339243	35339243	G	T	intergenic	Mir680-3;Ahr	dist=144346;dist=158736	.	.
5_36	chr12	49800984	49800984	G	A	intergenic	1810007C17Rik;Prkd1	dist=320122;dist=540247	.	.
5_36	chr12	63798975	63798975	C	T	intergenic	Spanxn4;Fscb	dist=1110639;dist=672358	.	.
5_36	chr12	64332633	64332633	C	T	intergenic	Spanxn4;Fscb	dist=1644297;dist=138700	.	.
5_36	chr12	72387102	72387102	C	A	intronic	Rtn1	.	.	.
5_36	chr12	78340497	78340497	C	T	intronic	Gphn	.	.	.
5_36	chr12	94232989	94232989	C	T	intergenic	Mir8099-1;Flrt2	dist=305525;dist=1459237	.	.
5_36	chr12	99924723	99924723	C	T	intronic	Tdp1	.	.	.
5_36	chr12	104327953	104327953	G	T	intergenic	Serpina3j;Serpina3k	dist=7367;dist=10533	.	.
5_36	chr12	107611656	107611656	C	T	intergenic	Gm16087;4930465M20Rik	dist=655724;dist=112087	.	.
5_36	chr12	108104553	108104553	G	A	intergenic	Bcl11b;Setd3	dist=101139;dist=1878	.	.
5_36	chr13	11767428	11767428	C	T	intronic	Ryr2	.	.	.
5_36	chr13	17580883	17580883	G	A	intronic	Sugct	.	.	.
5_36	chr13	18713851	18713851	G	A	intergenic	Pou6f2;Vps41	dist=331812;dist=3441	.	.
5_36	chr13	18931309	18931309	C	T	intergenic	Vps41;Amph	dist=64498;dist=17042	.	.
5_36	chr13	26623428	26623428	G	A	intergenic	1700092E19Rik;Hdgfl1	dist=311022;dist=144744	.	.
5_36	chr13	37186772	37186772	C	T	intergenic	F13a1;Ly86	dist=136528;dist=158573	.	.
5_36	chr13	37450639	37450639	C	T	intergenic	Gm4035;Gm47754	dist=15518;dist=130426	.	.
5_36	chr13	63505652	63505652	G	A	intergenic	Fancc;Ptch1	dist=73907;dist=2676	.	.
5_36	chr13	71699785	71699785	C	T	intergenic	Mir466f-4;Irx1	dist=592576;dist=258447	.	.
5_36	chr13	72945804	72945804	G	A	intergenic	D730050B12Rik;4930555K05Rik	dist=129041;dist=260287	.	.
5_36	chr13	87788349	87788349	G	A	intergenic	Cox7c;Gm34585	dist=1741554;dist=732844	.	.
5_36	chr13	88985623	88985623	C	T	intronic	Edil3	.	.	.
5_36	chr13	90761772	90761772	G	A	intergenic	Tmem167;Atp6ap1l	dist=646851;dist=121677	.	.
5_36	chr13	100585769	100585769	C	T	intergenic	Ocln;Marveld2	dist=33051;dist=10188	.	.
5_36	chr13	104513221	104513221	G	A	intergenic	Adamts6;Cwc27	dist=16526;dist=117919	.	.
5_36	chr13	107781096	107781096	G	A	intronic	Zswim6	.	.	.
5_36	chr13	111459401	111459401	G	A	intronic	Gpbp1	.	.	.
5_36	chr13	115039724	115039724	C	T	intronic	Itga1	.	.	.
5_36	chr13	115675859	115675859	G	A	intergenic	Itga1;Isl1	dist=573895;dist=622411	.	.
5_36	chr14	8978959	8978959	C	T	intergenic	4930455B14Rik;Gm41096	dist=305581;dist=523130	.	.
5_36	chr14	12334309	12334309	C	T	intergenic	3830406C13Rik;Fezf2	dist=31076;dist=7583	.	.
5_36	chr14	20060192	20060192	G	A	intergenic	Gng2;Saysd1	dist=82943;dist=15444	.	.
5_36	chr14	21332680	21332680	C	T	intronic	Adk	.	.	.
5_36	chr14	22457111	22457111	G	A	intronic	Lrmda	.	.	.
5_36	chr14	34415238	34415238	G	A	intronic	Bmpr1a	.	.	.
5_36	chr14	72179902	72179902	G	A	intergenic	4930434J06Rik;Fndc3a	dist=259464;dist=358051	.	.
5_36	chr14	73630174	73630174	G	A	intergenic	Sucla2;4933402J15Rik	dist=34030;dist=725353	.	.
5_36	chr14	74148437	74148437	T	C	intergenic	Sucla2;4933402J15Rik	dist=552293;dist=207090	.	.
5_36	chr14	86543344	86543344	G	A	intergenic	Gm32815;Diaph3	dist=243426;dist=112013	.	.
5_36	chr14	100131218	100131218	C	T	intronic	Klf12	.	.	.
5_36	chr14	104205023	104205023	C	T	intergenic	4930432J09Rik;D130079A08Rik	dist=177881;dist=83410	.	.
5_36	chr14	106675582	106675582	C	T	intergenic	1700128A07Rik;NONE	dist=189062;dist=NONE	.	.
5_36	chr14	115246593	115246593	C	T	intronic	Gpc5	.	.	.
5_36	chr14	123893265	123893265	G	A	intronic	Itgbl1	.	.	.
5_36	chr15	6143278	6143278	C	T	intergenic	Gm41259;Dab2	dist=98574;dist=156511	.	.
5_36	chr15	6349136	6349136	C	T	intronic	Dab2	.	.	.
5_36	chr15	24451741	24451741	C	T	intergenic	Cdh18;Basp1	dist=977323;dist=911536	.	.
5_36	chr15	28724010	28724010	G	A	intergenic	Dnah5;Mir3964	dist=251965;dist=989321	.	.
5_36	chr15	35591300	35591300	C	T	intronic	Vps13b	.	.	.
5_36	chr15	36569731	36569731	C	T	intergenic	Snx31;Pabpc1	dist=14158;dist=25927	.	.
5_36	chr15	41388999	41388999	C	T	intergenic	4930555K19Rik;Oxr1	dist=213574;dist=58483	.	.
5_36	chr15	48698518	48698518	G	A	intronic	Csmd3	.	.	.
5_36	chr15	49509010	49509010	G	T	intergenic	Csmd3;Trps1	dist=717021;dist=1145749	.	.
5_36	chr15	50729945	50729945	C	T	intronic	Trps1	.	.	.
5_36	chr15	52117041	52117041	C	T	intergenic	Aard;Slc30a8	dist=71319;dist=178512	.	.
5_36	chr15	70754809	70754809	G	A	intergenic	Gm19782;Fam135b	dist=676605;dist=690869	.	.
5_36	chr15	74287131	74287131	C	T	intergenic	Gm6569;Gm32168	dist=447223;dist=125991	.	.
5_36	chr15	75220377	75220377	G	A	intronic	Ly6g2	.	.	.
5_36	chr15	86978626	86978626	C	T	intergenic	Tbc1d22a;A930027H12Rik	dist=480123;dist=118867	.	.
5_36	chr15	89815067	89815067	G	A	intronic	Syt10	.	.	.
5_36	chr15	91263624	91263624	C	A	intergenic	Abcd2;Slc2a13	dist=71617;dist=4067	.	.
5_36	chr15	94857188	94857188	C	T	intronic	Tmem117	.	.	.
5_36	chr15	98085923	98085923	G	T	intronic	Senp1	.	.	.
5_36	chr15	98086113	98086113	C	T	intronic	Senp1	.	.	.
5_36	chr15	103240713	103240713	C	A	ncRNA_intronic	Gm10052;Gm5643	.	.	.
5_36	chr16	6900029	6900029	G	A	intronic	Rbfox1	.	.	.
5_36	chr16	16716119	16716119	G	A	ncRNA_intronic	4933404G15Rik	.	.	.
5_36	chr16	23760714	23760714	C	T	intergenic	Rtp4;Sst	dist=146492;dist=128867	.	.
5_36	chr16	35835944	35835944	G	A	intronic	Parp14	.	.	.
5_36	chr16	39805649	39805649	G	C	intergenic	Gm36742;Lsamp	dist=616699;dist=178715	.	.
5_36	chr16	46266248	46266248	G	A	intergenic	Gm4737;Nectin3	dist=111171;dist=128610	.	.
5_36	chr16	47222068	47222068	G	A	intergenic	Nectin3;6430553K19Rik	dist=725101;dist=900006	.	.
5_36	chr16	52263407	52263407	C	T	intronic	Alcam	.	.	.
5_36	chr16	54347457	54347457	C	T	intergenic	4930404A05Rik;Zpld1	dist=1531713;dist=877718	.	.
5_36	chr16	55461019	55461019	C	T	intergenic	Zpld1;Mir5118	dist=177782;dist=33712	.	.
5_36	chr16	59525875	59525875	G	A	intronic	Crybg3	.	.	.
5_36	chr16	59831668	59831668	T	G	intronic	Epha6	.	.	.
5_36	chr16	61908929	61908929	C	T	intergenic	Epha6;Nsun3	dist=1303398;dist=825923	.	.
5_36	chr16	61978514	61978514	G	A	intergenic	Epha6;Nsun3	dist=1372983;dist=756338	.	.
5_36	chr16	64438196	64438196	C	T	intergenic	Epha3;Csnka2ip	dist=574021;dist=39615	.	.
5_36	chr16	65162536	65162536	G	A	intergenic	Htr1f;Pou1f1	dist=56752;dist=357976	.	.
5_36	chr16	73461261	73461261	C	T	intergenic	Robo1;Robo2	dist=415161;dist=431045	.	.
5_36	chr16	73699296	73699296	C	T	intergenic	Robo1;Robo2	dist=653196;dist=193010	.	.
5_36	chr16	75821066	75821066	T	C	intergenic	Hspa13;Samsn1	dist=54248;dist=37728	.	.
5_36	chr16	94392893	94392893	C	T	intronic	Ttc3	.	.	.
5_36	chr17	12982769	12982769	T	C	intronic	Wtap	.	.	.
5_36	chr17	33065829	33065829	C	T	ncRNA_exonic	Phf8-ps	.	.	.
5_36	chr17	35956145	35956145	G	C	downstream	Abcf1	dist=674	.	.
5_36	chr17	36547765	36547765	G	T	intronic	H2-M11	.	.	.
5_36	chr17	44664357	44664357	A	T	intronic	Runx2	.	.	.
5_36	chr17	61603298	61603298	G	A	intergenic	NONE;Efna5	dist=NONE;dist=999659	.	.
5_36	chr17	62456684	62456684	C	A	intergenic	NONE;Efna5	dist=NONE;dist=146273	.	.
5_36	chr17	66133405	66133405	A	G	intronic	Ddx11	.	.	.
5_36	chr17	78180047	78180047	C	T	intergenic	NONE;Gm32282	dist=NONE;dist=19203	.	.
5_36	chr17	82795681	82795681	C	A	intergenic	Slc8a1;Gm19689	dist=1057294;dist=237911	.	.
5_36	chr17	83536877	83536877	C	T	intergenic	Cox7a2l;Kcng3	dist=22544;dist=49080	.	.
5_36	chr17	89751702	89751702	G	T	intergenic	Gm4719;Nrxn1	dist=366709;dist=281942	.	.
5_36	chr18	6186793	6186793	G	A	intergenic	Arhgap12;Kif5b	dist=50695;dist=14212	.	.
5_36	chr18	10852487	10852487	C	T	intergenic	Mib1;Gata6os	dist=33909;dist=189550	.	.
5_36	chr18	11232045	11232045	G	T	intergenic	Gata6;Rbbp8	dist=146410;dist=401231	.	.
5_36	chr18	15758613	15758613	G	A	intronic	Chst9	.	.	.
5_36	chr18	18501175	18501175	C	T	intergenic	4930545E07Rik;Dsc3	dist=920185;dist=1459755	.	.
5_36	chr18	18554801	18554801	C	T	intergenic	4930545E07Rik;Dsc3	dist=973811;dist=1406129	.	.
5_36	chr18	26713619	26713619	C	T	intergenic	Celf4;4930474G06Rik	dist=959462;dist=1846545	.	.
5_36	chr18	26750219	26750219	C	T	intergenic	Celf4;4930474G06Rik	dist=996062;dist=1809945	.	.
5_36	chr18	27837221	27837221	C	T	intergenic	NONE;4930474G06Rik	dist=NONE;dist=722943	.	.
5_36	chr18	27837222	27837222	C	T	intergenic	NONE;4930474G06Rik	dist=NONE;dist=722942	.	.
5_36	chr18	28883609	28883609	T	A	ncRNA_intronic	4930474G06Rik;Gm33948	.	.	.
5_36	chr18	44911129	44911129	C	T	intergenic	Ythdc2;Kcnn2	dist=21409;dist=357730	.	.
5_36	chr18	49228891	49228891	G	C	intergenic	G630055G22Rik;1700044K03Rik	dist=1120911;dist=294398	.	.
5_36	chr18	55404282	55404282	C	T	intergenic	Gm4221;Gramd3	dist=325882;dist=996058	.	.
5_36	chr18	58826112	58826112	C	T	intergenic	Isoc1;Adamts19	dist=146542;dist=10251	.	.
5_36	chr18	64750517	64750517	C	T	intergenic	Atp8b1;Nedd4l	dist=89517;dist=137239	.	.
5_36	chr18	74725828	74725828	C	A	intronic	Myo5b	.	.	.
5_36	chr18	75833429	75833429	C	T	intronic	Zbtb7c	.	.	.
5_36	chr18	79867051	79867051	G	T	intergenic	Setbp1;Gm36718	dist=756607;dist=152243	.	.
5_36	chr18	87243364	87243364	A	G	intergenic	Cbln2;Socs6	dist=525081;dist=1621805	.	.
5_36	chr19	3924966	3924966	C	T	intronic	Aldh3b1	.	.	.
5_36	chr19	14735169	14735169	T	A	intergenic	Tle4;Psat1	dist=136986;dist=1169954	.	.
5_36	chr19	18043843	18043843	C	T	intergenic	Pcsk5;Ostf1	dist=206211;dist=536521	.	.
5_36	chr19	48415256	48415256	G	T	intronic	Sorcs3	.	.	.
5_36	chr19	56752344	56752344	C	T	intergenic	Adrb1;Ccdc186	dist=27194;dist=35141	.	.
5_36	chr19	57100902	57100902	T	C	intronic	Ablim1	.	.	.
5_36	chrX	13652403	13652403	C	T	intronic	Cask	.	.	.
5_36	chrX	69122752	69122752	T	C	intergenic	Gm6812;Aff2	dist=229699;dist=237579	.	.
5_36	chrX	96935409	96935409	G	T	intergenic	Gpr165;Pgr15l	dist=216021;dist=137187	.	.
5_36	chrX	106566955	106566955	G	A	intergenic	Fndc3c1;Cysltr1	dist=81726;dist=9554	.	.
5_36	chrX	109387271	109387271	C	T	intergenic	Gm6377;Gm7134	dist=186826;dist=985482	.	.
5_36	chrY	2400621	2400621	G	T	intergenic	Zfy2;H2al2c	dist=230212;dist=198478	.	.
5_60	chr1	6427926	6427926	C	T	intergenic	Alkal1;St18	dist=33195;dist=59305	.	.
5_60	chr1	7915491	7915491	G	A	intergenic	Pcmtd1;Sntg1	dist=741863;dist=444248	.	.
5_60	chr1	14898634	14898634	G	A	intronic	Trpa1	.	.	.
5_60	chr1	15706903	15706903	G	A	intronic	Kcnb2	.	.	.
5_60	chr1	17550775	17550775	G	A	intergenic	Gdap1;Pi15	dist=386505;dist=51126	.	.
5_60	chr1	18598639	18598639	G	A	intergenic	Defb41;Gm15825	dist=333501;dist=464661	.	.
5_60	chr1	23085554	23085554	C	T	intergenic	Gm7759;Ppp1r14bl	dist=180473;dist=14920	.	.
5_60	chr1	26728665	26728665	G	A	intergenic	4931408C20Rik;Gm5524	dist=41205;dist=1155381	.	.
5_60	chr1	27907685	27907685	G	A	intergenic	Gm5524;Gm597	dist=5498;dist=868437	.	.
5_60	chr1	28673662	28673662	C	T	intergenic	Gm5524;Gm597	dist=771475;dist=102460	.	.
5_60	chr1	28961373	28961373	T	C	intergenic	Gm597;Mir6342	dist=181121;dist=460115	.	.
5_60	chr1	30867069	30867069	G	A	intergenic	Phf3;Ptp4a1	dist=3813;dist=73234	.	.
5_60	chr1	34277568	34277568	G	A	intronic	Dst	.	.	.
5_60	chr1	36856471	36856471	G	A	intronic	Tmem131	.	.	.
5_60	chr1	46906815	46906815	C	T	intronic	Slc39a10	.	.	.
5_60	chr1	47101517	47101517	G	A	intergenic	Slc39a10;Mir6350	dist=175741;dist=365504	.	.
5_60	chr1	47230518	47230518	G	A	intergenic	Slc39a10;Mir6350	dist=304742;dist=236503	.	.
5_60	chr1	49730169	49730169	G	A	intergenic	C230029F24Rik;Tmeff2	dist=389738;dist=1197354	.	.
5_60	chr1	49730170	49730170	G	A	intergenic	C230029F24Rik;Tmeff2	dist=389739;dist=1197353	.	.
5_60	chr1	50911879	50911879	C	A	intergenic	C230029F24Rik;Tmeff2	dist=1571448;dist=15644	.	.
5_60	chr1	51289062	51289062	G	C	ncRNA_intronic	9330175M20Rik	.	.	.
5_60	chr1	51690959	51690959	G	A	intergenic	Gm17767;Myo1b	dist=94241;dist=58799	.	.
5_60	chr1	52723051	52723051	G	A	intronic	Mfsd6	.	.	.
5_60	chr1	55506979	55506979	A	G	intronic	Plcl1	.	.	.
5_60	chr1	57417839	57417839	G	A	UTR3	Maip1	NM_001081181:c.*2105G>A	.	.
5_60	chr1	60586612	60586612	C	T	intergenic	Raph1;Cd28	dist=19847;dist=159776	.	.
5_60	chr1	60705764	60705764	C	A	intergenic	Raph1;Cd28	dist=138999;dist=40624	.	.
5_60	chr1	61737948	61737948	G	A	intronic	Pard3b	.	.	.
5_60	chr1	67193802	67193802	C	T	intronic	Cps1	.	.	.
5_60	chr1	67987805	67987805	C	T	intergenic	Cps1;Erbb4	dist=756538;dist=44382	.	.
5_60	chr1	67987806	67987806	C	T	intergenic	Cps1;Erbb4	dist=756539;dist=44381	.	.
5_60	chr1	68405526	68405526	T	C	intronic	Erbb4	.	.	.
5_60	chr1	71743204	71743204	G	A	intergenic	Apol7d;Gm8883	dist=80361;dist=144908	.	.
5_60	chr1	72852078	72852078	C	A	exonic	Igfbp2	.	synonymous SNV	Igfbp2:NM_001310659:exon4:c.C393A:p.P131P	Igfbp2:NM_008342:exon4:c.C834A:p.P278P
5_60	chr1	73291632	73291632	G	A	intergenic	Gm31254;Gm31344	dist=150955;dist=72274	.	.
5_60	chr1	81921417	81921417	C	T	intergenic	Nyap2;Mir6344	dist=579653;dist=210499	.	.
5_60	chr1	82183297	82183297	G	A	intergenic	Mir6344;Irs1	dist=51278;dist=49808	.	.
5_60	chr1	87476688	87476688	G	A	downstream	Ngef	dist=141	.	.
5_60	chr1	91420126	91420126	C	T	intronic	Per2	.	.	.
5_60	chr1	93733114	93733114	G	A	intronic	Thap4	.	.	.
5_60	chr1	94533691	94533691	C	T	intergenic	Pdcd1;4930440C22Rik	dist=481138;dist=263751	.	.
5_60	chr1	94714647	94714647	G	A	intergenic	Pdcd1;4930440C22Rik	dist=662094;dist=82795	.	.
5_60	chr1	98484614	98484614	G	A	intronic	Slco6d1	.	.	.
5_60	chr1	101098508	101098508	G	A	intergenic	Cntnap5b;Gm20268	dist=607910;dist=57260	.	.
5_60	chr1	102742470	102742470	C	T	intergenic	Gm20268;Cdh20	dist=1567268;dist=2026050	.	.
5_60	chr1	104825853	104825853	G	A	intronic	Cdh20	.	.	.
5_60	chr1	106772616	106772616	G	A	intronic	Vps4b	.	.	.
5_60	chr1	107000534	107000534	C	A	exonic	Serpinb13	.	nonsynonymous SNV	Serpinb13:NM_172852:exon8:c.C883A:p.L295M
5_60	chr1	108068339	108068339	C	A	intergenic	D830032E09Rik;Cdh7	dist=117392;dist=1914561	.	.
5_60	chr1	108668472	108668472	G	A	intergenic	D830032E09Rik;Cdh7	dist=717525;dist=1314428	.	.
5_60	chr1	108776571	108776571	C	T	intergenic	D830032E09Rik;Cdh7	dist=825624;dist=1206329	.	.
5_60	chr1	112007513	112007513	G	A	intergenic	Dsel;Gm32810	dist=142595;dist=369816	.	.
5_60	chr1	112212439	112212439	G	A	intergenic	Dsel;Gm32810	dist=347521;dist=164890	.	.
5_60	chr1	112242094	112242094	G	A	intergenic	Dsel;Gm32810	dist=377176;dist=135235	.	.
5_60	chr1	113513743	113513743	A	G	intergenic	Gm32810;NONE	dist=1096825;dist=NONE	.	.
5_60	chr1	113873941	113873941	C	T	intergenic	Gm32810;Cntnap5a	dist=1457023;dist=1810796	.	.
5_60	chr1	114781459	114781459	C	T	intergenic	NONE;Cntnap5a	dist=NONE;dist=903278	.	.
5_60	chr1	114900519	114900519	C	T	intergenic	NONE;Cntnap5a	dist=NONE;dist=784218	.	.
5_60	chr1	116274876	116274876	C	T	intronic	Cntnap5a	.	.	.
5_60	chr1	116560562	116560562	G	A	intronic	Cntnap5a	.	.	.
5_60	chr1	118508760	118508760	G	A	intronic	Clasp1	.	.	.
5_60	chr1	118828600	118828600	G	A	intergenic	Tfcp2l1;Gli2	dist=143432;dist=5461	.	.
5_60	chr1	121582599	121582599	C	A	intergenic	Ddx18;Gm28590	dist=14619;dist=622546	.	.
5_60	chr1	122920727	122920727	C	T	intergenic	Gm28590;Dpp10	dist=668547;dist=411411	.	.
5_60	chr1	123677031	123677031	C	A	intronic	Dpp10	.	.	.
5_60	chr1	127329357	127329357	C	T	intronic	Mgat5	.	.	.
5_60	chr1	128693921	128693921	G	A	intergenic	Cxcr4;Thsd7b	dist=101622;dist=579383	.	.
5_60	chr1	129047842	129047842	G	A	intergenic	Cxcr4;Thsd7b	dist=455543;dist=225462	.	.
5_60	chr1	129553889	129553889	C	T	intronic	Thsd7b	.	.	.
5_60	chr1	130937236	130937236	A	C	intronic	Il19	.	.	.
5_60	chr1	131815340	131815340	C	T	intronic	Pm20d1	.	.	.
5_60	chr1	132968122	132968122	G	T	intergenic	Lrrn2;Mdm4	dist=28117;dist=17983	.	.
5_60	chr1	133173902	133173902	G	A	intergenic	Ppp1r15b;Plekha6	dist=34102;dist=72195	.	.
5_60	chr1	136022003	136022003	T	A	intronic	Tmem9	.	.	.
5_60	chr1	136771003	136771003	C	T	intergenic	Platr22;Nr5a2	dist=45275;dist=72581	.	.
5_60	chr1	140583178	140583178	C	T	ncRNA_intronic	4930590L20Rik	.	.	.
5_60	chr1	140616781	140616781	C	T	ncRNA_intronic	4930590L20Rik	.	.	.
5_60	chr1	141277510	141277510	G	A	intergenic	4930590L20Rik;NONE	dist=621108;dist=NONE	.	.
5_60	chr1	141858059	141858059	T	G	intergenic	4930590L20Rik;Gm35244	dist=1201657;dist=1459796	.	.
5_60	chr1	142663384	142663384	G	A	intergenic	4930590L20Rik;Gm35244	dist=2006982;dist=654471	.	.
5_60	chr1	144052904	144052904	C	T	intergenic	Rgs2;Rgs13	dist=48755;dist=85763	.	.
5_60	chr1	145114492	145114492	G	A	intergenic	Rgs18;Gm29514	dist=339065;dist=1312401	.	.
5_60	chr1	148250072	148250072	G	A	intergenic	Brinp3;Pla2g4a	dist=1347600;dist=1579547	.	.
5_60	chr1	149595778	149595778	G	A	intergenic	NONE;Pla2g4a	dist=NONE;dist=233841	.	.
5_60	chr1	149946357	149946357	G	C	intronic	Pla2g4a	.	.	.
5_60	chr1	153960385	153960385	C	G	intergenic	Glul;LOC108167736	dist=50662;dist=66230	.	.
5_60	chr1	156099804	156099804	G	A	intronic	Fam163a	.	.	.
5_60	chr1	156201856	156201856	G	A	intronic	Fam163a	.	.	.
5_60	chr1	157698684	157698684	C	T	intergenic	Sec16b;Brinp2	dist=130260;dist=546585	.	.
5_60	chr1	157894798	157894798	C	T	intergenic	Sec16b;Brinp2	dist=326374;dist=350471	.	.
5_60	chr1	161631688	161631688	G	A	intergenic	Tnfsf18;Fasl	dist=126398;dist=149004	.	.
5_60	chr1	162654773	162654773	G	A	intronic	Myocos	.	.	.
5_60	chr1	163127747	163127747	C	T	intergenic	Mroh9;Prrx1	dist=42077;dist=117372	.	.
5_60	chr1	163423207	163423207	C	T	intergenic	Gorab;Mettl11b	dist=19538;dist=279786	.	.
5_60	chr1	166575025	166575025	T	G	intergenic	Gm4846;Gm4847	dist=77437;dist=53946	.	.
5_60	chr1	167500907	167500907	G	A	intergenic	Lrrc52;Rxrg	dist=34127;dist=97455	.	.
5_60	chr1	168678122	168678122	G	A	intergenic	Mir6348;Mir6354	dist=187360;dist=340852	.	.
5_60	chr1	174445430	174445430	G	A	intergenic	Olfr414;Olfr220	dist=14046;dist=3195	.	.
5_60	chr1	175793515	175793515	C	T	intronic	Wdr64	.	.	.
5_60	chr1	177305187	177305187	A	T	intergenic	Akt3;Zbtb18	dist=56420;dist=137164	.	.
5_60	chr1	177690453	177690453	C	T	intergenic	2310043L19Rik;1700016C15Rik	dist=47510;dist=39361	.	.
5_60	chr1	185006830	185006830	C	T	intergenic	Mark1;Rab3gap2	dist=6876;dist=197338	.	.
5_60	chr1	185496763	185496763	C	T	upstream	5033404E19Rik	dist=543	.	.
5_60	chr1	187076048	187076048	C	A	intronic	Spata17	.	.	.
5_60	chr1	187320081	187320081	C	T	intronic	Gpatch2	.	.	.
5_60	chr1	187332154	187332154	G	A	intronic	Gpatch2	.	.	.
5_60	chr1	188756291	188756291	G	A	intronic	Ush2a	.	.	.
5_60	chr1	190684839	190684839	C	T	intergenic	Gm29678;Rps6kc1	dist=267694;dist=88040	.	.
5_60	chr1	191863217	191863217	G	A	intergenic	Nek2;1700034H15Rik	dist=30168;dist=30855	.	.
5_60	chr2	6579886	6579886	G	A	intronic	Celf2	.	.	.
5_60	chr2	7562094	7562094	G	A	intergenic	Celf2;Gm30957	dist=165896;dist=1384842	.	.
5_60	chr2	10546002	10546002	A	G	intronic	Sfmbt2	.	.	.
5_60	chr2	14521273	14521273	C	T	ncRNA_intronic	Gm13266	.	.	.
5_60	chr2	15421192	15421192	A	G	intergenic	Arl5b;Malrd1	dist=338736;dist=105287	.	.
5_60	chr2	16799243	16799243	C	T	intergenic	Plxdc2;4930515L03Rik	dist=43404;dist=119435	.	.
5_60	chr2	20697801	20697801	C	T	intronic	Etl4	.	.	.
5_60	chr2	21946316	21946316	C	T	intergenic	Gpr158;Myo3a	dist=115774;dist=281187	.	.
5_60	chr2	25866678	25866678	C	A	intronic	Kcnt1	.	.	.
5_60	chr2	35724641	35724641	C	T	intronic	Dab2ip	.	.	.
5_60	chr2	36613222	36613222	C	T	intergenic	Olfr344;Olfr345	dist=43693;dist=26819	.	.
5_60	chr2	37292245	37292245	G	A	intergenic	Olfr367-ps;Olfr368	dist=20858;dist=39504	.	.
5_60	chr2	37979250	37979250	G	A	intronic	Dennd1a	.	.	.
5_60	chr2	39967661	39967661	G	A	intergenic	Ppp6c;Lrp1b	dist=741312;dist=629112	.	.
5_60	chr2	40310241	40310241	G	T	intergenic	Ppp6c;Lrp1b	dist=1083892;dist=286532	.	.
5_60	chr2	40431440	40431440	C	T	intergenic	Ppp6c;Lrp1b	dist=1205091;dist=165333	.	.
5_60	chr2	40818416	40818416	C	T	intronic	Lrp1b	.	.	.
5_60	chr2	43017666	43017666	C	T	intergenic	Lrp1b;Gm30225	dist=364068;dist=111074	.	.
5_60	chr2	44188070	44188070	C	T	intronic	Arhgap15	.	.	.
5_60	chr2	45475912	45475912	C	T	intergenic	Zeb2;1700019E08Rik	dist=358470;dist=220693	.	.
5_60	chr2	45856027	45856027	C	T	intergenic	1700019E08Rik;Gm13470	dist=157580;dist=563506	.	.
5_60	chr2	46224022	46224022	C	T	intergenic	1700019E08Rik;Gm13470	dist=525575;dist=195511	.	.
5_60	chr2	48172636	48172636	C	T	ncRNA_intronic	Gm13481	.	.	.
5_60	chr2	48954448	48954448	C	T	intronic	Mbd5	.	.	.
5_60	chr2	49027343	49027343	C	T	intronic	Mbd5	.	.	.
5_60	chr2	49902356	49902356	C	T	intronic	Lypd6b	.	.	.
5_60	chr2	51811249	51811249	G	A	intergenic	Gm13490;Rbm43	dist=79240;dist=113200	.	.
5_60	chr2	53906468	53906468	C	T	intergenic	Idi1-ps1;Rprm	dist=209598;dist=177625	.	.
5_60	chr2	53969221	53969221	G	A	intergenic	Idi1-ps1;Rprm	dist=272351;dist=114872	.	.
5_60	chr2	54127617	54127617	G	A	intergenic	Rprm;Galnt13	dist=42065;dist=308770	.	.
5_60	chr2	55467709	55467709	C	T	intronic	Kcnj3	.	.	.
5_60	chr2	55467710	55467710	C	T	intronic	Kcnj3	.	.	.
5_60	chr2	57970978	57970978	C	T	intergenic	Gpd2;Galnt5	dist=600259;dist=27177	.	.
5_60	chr2	60525623	60525623	C	T	intronic	Pla2r1	.	.	.
5_60	chr2	60759033	60759033	G	A	intronic	Rbms1	.	.	.
5_60	chr2	64208504	64208504	G	A	intergenic	Fign;Grb14	dist=110466;dist=703978	.	.
5_60	chr2	64869479	64869479	G	A	intergenic	Fign;Grb14	dist=771441;dist=43003	.	.
5_60	chr2	66425533	66425533	C	T	intronic	Scn1a	.	.	.
5_60	chr2	66833983	66833983	G	A	intergenic	Scn7a;Gm1322	dist=49073;dist=339851	.	.
5_60	chr2	70225675	70225675	G	A	intronic	Myo3b	.	.	.
5_60	chr2	70861024	70861024	C	T	intergenic	Tlk1;Mettl8	dist=35544;dist=103537	.	.
5_60	chr2	80924255	80924255	C	T	intergenic	Nup35;Zfp804a	dist=264184;dist=1129403	.	.
5_60	chr2	81625360	81625360	C	T	intergenic	Nup35;Zfp804a	dist=965289;dist=428298	.	.
5_60	chr2	82097562	82097562	C	T	intronic	Zfp804a	.	.	.
5_60	chr2	86704993	86704993	G	A	intergenic	Olfr1087;Olfr1089	dist=14020;dist=27682	.	.
5_60	chr2	87292057	87292057	C	T	intergenic	Olfr1116;Olfr1118	dist=22288;dist=16707	.	.
5_60	chr2	89249506	89249506	G	A	exonic	Olfr1228	.	nonsynonymous SNV	Olfr1228:NM_146971:exon1:c.C187T:p.P63S
5_60	chr2	91429179	91429179	G	A	intronic	1110051M20Rik	.	.	.
5_60	chr2	92061999	92061999	G	A	intergenic	Creb3l1;Phf21a	dist=37829;dist=122183	.	.
5_60	chr2	93507570	93507570	G	A	intergenic	Gm10804;Alx4	dist=37696;dist=134864	.	.
5_60	chr2	96495237	96495237	G	A	intronic	Lrrc4c	.	.	.
5_60	chr2	97405172	97405172	C	T	intronic	Lrrc4c	.	.	.
5_60	chr2	99799516	99799516	G	C	intergenic	NONE;Iftap	dist=NONE;dist=1761263	.	.
5_60	chr2	99931606	99931606	G	A	intergenic	NONE;Iftap	dist=NONE;dist=1629173	.	.
5_60	chr2	103611574	103611574	G	T	intronic	Abtb2	.	.	.
5_60	chr2	105901756	105901756	G	A	intronic	Elp4	.	.	.
5_60	chr2	110695294	110695294	G	A	intronic	Ano3	.	.	.
5_60	chr2	111806822	111806822	G	T	intergenic	Olfr1302;Olfr1303	dist=25562;dist=6964	.	.
5_60	chr2	117826556	117826556	C	T	ncRNA_intronic	4930412B13Rik	.	.	.
5_60	chr2	118333598	118333598	G	A	intronic	Gpr176	.	.	.
5_60	chr2	121533848	121533848	G	T	intronic	Wdr76	.	.	.
5_60	chr2	122416753	122416753	C	A	intergenic	Gm39918;Slc28a2	dist=27567;dist=9682	.	.
5_60	chr2	126527734	126527734	G	A	intergenic	Atp8b4;Slc27a2	dist=27887;dist=25290	.	.
5_60	chr2	137232408	137232408	G	A	intergenic	Jag1;Gm14062	dist=115888;dist=637638	.	.
5_60	chr2	138897504	138897504	G	A	intergenic	Mir1952;Sptlc3	dist=77497;dist=596409	.	.
5_60	chr2	142108666	142108666	G	A	intronic	Macrod2	.	.	.
5_60	chr2	142413442	142413442	C	T	intergenic	Macrod2;Kif16b	dist=23392;dist=204903	.	.
5_60	chr2	142595515	142595515	G	A	intergenic	Macrod2;Kif16b	dist=205465;dist=22830	.	.
5_60	chr2	147008032	147008032	C	A	intergenic	Kiz;Xrn2	dist=37936;dist=4967	.	.
5_60	chr2	147131830	147131830	G	T	intergenic	Nkx2-4;Nkx2-2	dist=46485;dist=45716	.	.
5_60	chr2	147358646	147358646	G	A	intergenic	Nkx2-2os;AI646519	dist=26965;dist=2897	.	.
5_60	chr2	148477094	148477094	C	A	intergenic	Cd93;Nxt1	dist=33559;dist=195521	.	.
5_60	chr2	152305633	152305633	G	A	intronic	Tbc1d20	.	.	.
5_60	chr2	159863270	159863270	G	A	intergenic	Dhx35;4933416E03Rik	dist=1005050;dist=84071	.	.
5_60	chr2	161187880	161187880	C	T	intergenic	Chd6;Ptprt	dist=78794;dist=334108	.	.
5_60	chr2	162806893	162806893	G	C	intergenic	9430021M05Rik;Srsf6	dist=131689;dist=124615	.	.
5_60	chr2	163048083	163048083	G	A	intergenic	Ift52;Mybl2	dist=1944;dist=6552	.	.
5_60	chr2	165620051	165620051	C	T	intronic	Eya2	.	.	.
5_60	chr2	166893680	166893680	C	T	intronic	Arfgef2	.	.	.
5_60	chr2	168378314	168378314	T	A	intergenic	Kcng1;Nfatc2	dist=96781;dist=98096	.	.
5_60	chr2	172039665	172039665	C	A	intronic	Cbln4	.	.	.
5_60	chr3	4732582	4732582	G	A	intergenic	Hnf4g;1110015O18Rik	dist=1072782;dist=66126	.	.
5_60	chr3	4771042	4771042	C	T	intergenic	Hnf4g;1110015O18Rik	dist=1111242;dist=27666	.	.
5_60	chr3	5736878	5736878	T	C	intergenic	Pex2;1700008P02Rik	dist=160630;dist=878535	.	.
5_60	chr3	6797114	6797114	C	T	intergenic	1700008P02Rik;Pkia	dist=176671;dist=569490	.	.
5_60	chr3	7128278	7128278	G	A	intergenic	1700008P02Rik;Pkia	dist=507835;dist=238326	.	.
5_60	chr3	7896142	7896142	C	T	intergenic	Gm16685;1700010I02Rik	dist=206141;dist=29161	.	.
5_60	chr3	7900225	7900225	A	G	intergenic	Gm16685;1700010I02Rik	dist=210224;dist=25078	.	.
5_60	chr3	8735424	8735424	C	T	intergenic	Gm32561;Mrps28	dist=42516;dist=66722	.	.
5_60	chr3	11202333	11202333	C	T	intergenic	Snx16;Gm10745	dist=762203;dist=620896	.	.
5_60	chr3	12528305	12528305	G	A	intergenic	Gm10745;Ralyl	dist=683946;dist=943350	.	.
5_60	chr3	13125921	13125921	A	G	intergenic	Gm10745;Ralyl	dist=1281562;dist=345734	.	.
5_60	chr3	14132176	14132176	C	T	intronic	Ralyl	.	.	.
5_60	chr3	14899982	14899982	C	T	exonic	Car2	.	synonymous SNV	Car2:NM_009801:exon7:c.C675T:p.F225F	Car2:NM_001357334:exon8:c.C675T:p.F225F
5_60	chr3	15320972	15320972	G	A	intronic	Gm9733	.	.	.
5_60	chr3	18508154	18508154	C	T	intergenic	4930433B08Rik;Gm30789	dist=27677;dist=113384	.	.
5_60	chr3	21151686	21151686	C	T	intergenic	Agtr1b;7530428D23Rik	dist=784509;dist=601922	.	.
5_60	chr3	21284545	21284545	C	A	intergenic	Agtr1b;7530428D23Rik	dist=917368;dist=469063	.	.
5_60	chr3	22523863	22523863	G	A	intergenic	Rprl2;Naaladl2	dist=272256;dist=1274240	.	.
5_60	chr3	22820662	22820662	G	A	intergenic	Rprl2;Naaladl2	dist=569055;dist=977441	.	.
5_60	chr3	23365302	23365302	G	A	intergenic	Rprl2;Naaladl2	dist=1113695;dist=432801	.	.
5_60	chr3	25387338	25387338	G	A	intergenic	Naaladl2;Nlgn1	dist=603332;dist=34470	.	.
5_60	chr3	32063762	32063762	G	T	intronic	Kcnmb2	.	.	.
5_60	chr3	33956487	33956487	G	A	intergenic	Ccdc39;Fxr1	dist=112177;dist=63592	.	.
5_60	chr3	36250671	36250671	G	A	intergenic	Qrfpr;Anxa5	dist=28396;dist=198253	.	.
5_60	chr3	39373223	39373223	T	A	intergenic	Fat4;1700017G19Rik	dist=361240;dist=1131642	.	.
5_60	chr3	44938336	44938336	G	A	intergenic	NONE;2610316D01Rik	dist=NONE;dist=342103	.	.
5_60	chr3	47323901	47323901	G	A	intergenic	Mir6379;Gm7977	dist=423119;dist=702111	.	.
5_60	chr3	50019496	50019496	C	A	intergenic	Pcdh18;Slc7a11	dist=262180;dist=345440	.	.
5_60	chr3	54382352	54382352	A	G	intronic	Postn	.	.	.
5_60	chr3	57003833	57003833	G	A	intergenic	Nbea;Tm4sf1	dist=820132;dist=281778	.	.
5_60	chr3	58306615	58306615	C	T	intergenic	1700007F19Rik;Tsc22d2	dist=142808;dist=108105	.	.
5_60	chr3	58338275	58338275	G	A	intergenic	1700007F19Rik;Tsc22d2	dist=174468;dist=76445	.	.
5_60	chr3	60724846	60724846	C	T	intergenic	Mbnl1;P2ry1	dist=95096;dist=277939	.	.
5_60	chr3	61345059	61345059	G	A	intergenic	P2ry1;Rap2b	dist=336077;dist=19448	.	.
5_60	chr3	62255738	62255738	C	T	intergenic	Rap2b;Arhgef26	dist=887035;dist=83039	.	.
5_60	chr3	62255739	62255739	C	T	intergenic	Rap2b;Arhgef26	dist=887036;dist=83038	.	.
5_60	chr3	62531977	62531977	G	A	intronic	Gpr149	.	.	.
5_60	chr3	64278461	64278461	G	A	intronic	Vmn2r3	.	.	.
5_60	chr3	65123402	65123402	G	A	intronic	Kcnab1	.	.	.
5_60	chr3	71086358	71086358	G	A	intergenic	Gm6634;Sis	dist=279067;dist=1802199	.	.
5_60	chr3	83634692	83634692	G	A	intergenic	1700028M03Rik;Sfrp2	dist=60574;dist=131629	.	.
5_60	chr3	83845112	83845112	G	A	intergenic	Tlr2;Tmem131l	dist=3504;dist=53175	.	.
5_60	chr3	85737392	85737392	C	T	intronic	Fam160a1	.	.	.
5_60	chr3	85937223	85937223	G	A	intergenic	Glt28d2;Sh3d19	dist=49705;dist=33895	.	.
5_60	chr3	86990571	86990571	G	T	intergenic	Cd1d2;Cd1d1	dist=1039;dist=5265	.	.
5_60	chr3	88915854	88915854	C	T	intergenic	Msto1;Dap3	dist=1904;dist=4949	.	.
5_60	chr3	89755587	89755587	C	T	UTR3	Chrnb2	NM_009602:c.*1513G>A	.	.
5_60	chr3	90042712	90042712	G	A	intronic	Ubap2l	.	.	.
5_60	chr3	91471328	91471328	G	A	intergenic	S100a7l2;Gm36323	dist=380523;dist=157235	.	.
5_60	chr3	92666281	92666281	C	T	intergenic	Lce1b;Lce1a2	dist=9355;dist=2332	.	.
5_60	chr3	95026184	95026184	C	T	intergenic	Zfp687;Psmd4	dist=10727;dist=6507	.	.
5_60	chr3	100823590	100823590	A	T	intergenic	Gm43464;Vtcn1	dist=122610;dist=1869	.	.
5_60	chr3	101567487	101567487	G	A	intergenic	Igsf3;Atp1a1	dist=104427;dist=8732	.	.
5_60	chr3	101614569	101614569	C	T	intergenic	Atp1a1;Mab21l3	dist=9862;dist=198507	.	.
5_60	chr3	105163334	105163334	C	T	intergenic	4930564D02Rik;Kcnd3os	dist=84528;dist=284856	.	.
5_60	chr3	106622958	106622958	C	T	intergenic	Dram2;Lrif1	dist=47617;dist=62029	.	.
5_60	chr3	106814516	106814516	C	T	intergenic	Cd53;Olfr266	dist=24367;dist=7091	.	.
5_60	chr3	107541224	107541224	G	T	intergenic	Slc6a17;Ubl4b	dist=23206;dist=12474	.	.
5_60	chr3	110125528	110125528	C	T	intronic	Ntng1	.	.	.
5_60	chr3	111887441	111887441	C	T	ncRNA_intronic	Gm6602	.	.	.
5_60	chr3	116576737	116576737	G	A	intronic	Lrrc39	.	.	.
5_60	chr3	119206755	119206755	C	T	intronic	Dpyd	.	.	.
5_60	chr3	119451081	119451081	G	A	intergenic	Dpyd;Ptbp2	dist=18157;dist=267661	.	.
5_60	chr3	125256854	125256854	G	A	intergenic	1700003H04Rik;Ndst4	dist=675763;dist=147237	.	.
5_60	chr3	127152801	127152801	C	T	intronic	Ank2	.	.	.
5_60	chr3	128409030	128409030	C	T	intergenic	D030025E07Rik;Pitx2	dist=177425;dist=790848	.	.
5_60	chr3	131770841	131770841	C	T	intergenic	Papss1;Dkk2	dist=127170;dist=314451	.	.
5_60	chr3	136998555	136998555	C	T	intergenic	Ppp3ca;Gm567	dist=60828;dist=291062	.	.
5_60	chr3	138337213	138337213	C	T	intergenic	Adh6a;Adh6b	dist=6079;dist=4426	.	.
5_60	chr3	141302151	141302151	C	T	intergenic	Pdha2;Unc5c	dist=89796;dist=163413	.	.
5_60	chr3	145485943	145485943	C	T	intronic	Col24a1	.	.	.
5_60	chr3	146051610	146051610	G	A	intronic	Wdr63	.	.	.
5_60	chr3	148062893	148062893	C	T	intergenic	Ttll7;Adgrl2	dist=1078885;dist=752693	.	.
5_60	chr3	153026278	153026278	C	T	intergenic	St6galnac5;4930482G09Rik	dist=44068;dist=121665	.	.
5_60	chr3	155804490	155804490	C	T	intergenic	Lrriq3;9330178D15Rik	dist=610212;dist=171864	.	.
5_60	chr3	156070598	156070598	G	A	intergenic	9330178D15Rik;4930570G19Rik	dist=62006;dist=476155	.	.
5_60	chr3	157036190	157036190	C	T	intronic	Negr1	.	.	.
5_60	chr3	159345271	159345271	G	A	intergenic	Gm20752;Depdc1a	dist=37191;dist=150162	.	.
5_60	chr4	4622893	4622893	T	A	intergenic	Gm11780;Bpnt2	dist=93435;dist=139591	.	.
5_60	chr4	5895454	5895454	G	A	intergenic	Fam110b;Ubxn2b	dist=94353;dist=295651	.	.
5_60	chr4	11555350	11555350	C	T	intergenic	Virma;Rad54b	dist=4207;dist=3570	.	.
5_60	chr4	12522525	12522525	G	A	intergenic	Cibar1;Triqk	dist=350510;dist=384312	.	.
5_60	chr4	12652692	12652692	T	C	intergenic	Cibar1;Triqk	dist=480677;dist=254145	.	.
5_60	chr4	16738179	16738179	G	A	intergenic	A530072M11Rik;Gm30092	dist=471954;dist=808267	.	.
5_60	chr4	22096755	22096755	C	T	intergenic	Faxc;Fbxl4	dist=95294;dist=260788	.	.
5_60	chr4	25777245	25777245	G	A	intronic	Fut9	.	.	.
5_60	chr4	28273587	28273587	G	A	intergenic	4930548K13Rik;Epha7	dist=1568138;dist=539544	.	.
5_60	chr4	28954645	28954645	C	T	intronic	Epha7	.	.	.
5_60	chr4	29199578	29199578	C	T	intergenic	Gm11917;4930556G01Rik	dist=110664;dist=1465018	.	.
5_60	chr4	33829970	33829970	A	T	intergenic	Rngtt;Cnr1	dist=327356;dist=94294	.	.
5_60	chr4	35759416	35759416	C	T	intronic	Lingo2	.	.	.
5_60	chr4	36088608	36088608	G	T	intronic	Lingo2	.	.	.
5_60	chr4	36240276	36240276	A	G	intronic	Lingo2	.	.	.
5_60	chr4	39019280	39019280	A	G	intergenic	Gm12381;1700009N14Rik	dist=163797;dist=431013	.	.
5_60	chr4	39274421	39274421	C	T	intergenic	Gm12381;1700009N14Rik	dist=418938;dist=175872	.	.
5_60	chr4	39942987	39942987	C	T	intergenic	1700009N14Rik;Aco1	dist=491209;dist=200278	.	.
5_60	chr4	40417351	40417351	C	T	intergenic	4930509K18Rik;Tmem215	dist=99632;dist=54829	.	.
5_60	chr4	43827447	43827447	G	A	intergenic	Olfr156;Olfr157	dist=6014;dist=7305	.	.
5_60	chr4	47885989	47885989	C	A	intergenic	Sec61b;Nr4a3	dist=402756;dist=159316	.	.
5_60	chr4	49375697	49375697	G	A	intergenic	Plppr1;Acnat2	dist=35436;dist=4143	.	.
5_60	chr4	52276974	52276974	C	T	intergenic	C630028M04Rik;Smc2os	dist=225864;dist=153310	.	.
5_60	chr4	54250170	54250170	G	A	intergenic	Tmem38b;Zfp462	dist=388152;dist=697775	.	.
5_60	chr4	55882727	55882727	C	T	intergenic	Klf4;Actl7b	dist=350252;dist=857278	.	.
5_60	chr4	57304783	57304783	A	G	intergenic	Ptpn3;1700042G15Rik	dist=2946;dist=55009	.	.
5_60	chr4	64658106	64658106	C	T	intergenic	Gm11217;Pappa	dist=381503;dist=466068	.	.
5_60	chr4	69445760	69445760	C	A	intergenic	Brinp1;Cdk5rap2	dist=491363;dist=771095	.	.
5_60	chr4	72859753	72859753	C	T	intergenic	Aldoart1;Gm11487	dist=7119;dist=541279	.	.
5_60	chr4	72929780	72929780	G	A	intergenic	Aldoart1;Gm11487	dist=77146;dist=471252	.	.
5_60	chr4	72929781	72929781	G	A	intergenic	Aldoart1;Gm11487	dist=77147;dist=471251	.	.
5_60	chr4	73371451	73371451	G	A	intergenic	Aldoart1;Gm11487	dist=518817;dist=29581	.	.
5_60	chr4	75025800	75025800	C	T	intergenic	Kdm4c;Dmac1	dist=619936;dist=251551	.	.
5_60	chr4	75240094	75240094	T	C	intergenic	Kdm4c;Dmac1	dist=834230;dist=37257	.	.
5_60	chr4	76197149	76197149	G	T	intronic	Ptprd	.	.	.
5_60	chr4	78038113	78038113	G	A	intronic	Ptprd	.	.	.
5_60	chr4	78161130	78161130	C	T	intronic	Ptprd	.	.	.
5_60	chr4	78310615	78310615	T	C	intergenic	Ptprd;A430085M09Rik	dist=98873;dist=283432	.	.
5_60	chr4	79330795	79330795	C	T	intergenic	A430085M09Rik;Tyrp1	dist=733311;dist=1503418	.	.
5_60	chr4	79450751	79450751	C	T	intergenic	A430085M09Rik;Tyrp1	dist=853267;dist=1383462	.	.
5_60	chr4	79450752	79450752	C	T	intergenic	A430085M09Rik;Tyrp1	dist=853268;dist=1383461	.	.
5_60	chr4	84495045	84495045	C	T	intronic	Bnc2	.	.	.
5_60	chr4	84550545	84550545	G	A	intronic	Bnc2	.	.	.
5_60	chr4	85484405	85484405	G	A	intergenic	Sh3gl2;Adamtsl1	dist=95026;dist=569510	.	.
5_60	chr4	88068755	88068755	C	T	intergenic	Mllt3;Focad	dist=35348;dist=25875	.	.
5_60	chr4	89728094	89728094	C	T	intergenic	Dmrta1;Zfp352	dist=33328;dist=490726	.	.
5_60	chr4	90767251	90767251	G	A	intergenic	Gm12633;Elavl2	dist=405937;dist=483438	.	.
5_60	chr4	96774971	96774971	C	T	intronic	Gm12695	.	.	.
5_60	chr4	96774972	96774972	C	T	intronic	Gm12695	.	.	.
5_60	chr4	97628842	97628842	C	T	intronic	Nfia	.	.	.
5_60	chr4	99712122	99712122	C	T	intergenic	Foxd3;Alg6	dist=53451;dist=3508	.	.
5_60	chr4	101280599	101280599	C	A	intergenic	Jak1;E130102H24Rik	dist=15317;dist=65925	.	.
5_60	chr4	101478829	101478829	G	A	intergenic	Ak4;Dnajc6	dist=11058;dist=17819	.	.
5_60	chr4	116326165	116326165	G	A	intronic	Mast2	.	.	.
5_60	chr4	118149060	118149060	G	C	intronic	Kdm4a	.	.	.
5_60	chr4	118558010	118558010	T	G	intronic	Cfap57	.	.	.
5_60	chr4	121567814	121567814	C	T	intergenic	Gm12886;Gm12887	dist=144715;dist=46190	.	.
5_60	chr4	128486016	128486016	C	T	intronic	Csmd2	.	.	.
5_60	chr4	129027745	129027745	C	A	intergenic	Ak2;Rnf19b	dist=16216;dist=30399	.	.
5_60	chr4	130034219	130034219	C	T	intergenic	Adgrb2;Col16a1	dist=11586;dist=13621	.	.
5_60	chr4	131280732	131280732	G	A	intergenic	A930031H19Rik;Gm42321	dist=270258;dist=413790	.	.
5_60	chr4	131670573	131670573	A	T	intergenic	A930031H19Rik;Gm42321	dist=660099;dist=23949	.	.
5_60	chr4	136276183	136276183	G	A	intergenic	Tcea3;Zfp46	dist=1284;dist=8493	.	.
5_60	chr4	140000075	140000075	G	A	intergenic	Klhdc7a;Igsf21	dist=32049;dist=26777	.	.
5_60	chr4	140418014	140418014	G	A	intergenic	Gm13016;Arhgef10l	dist=31946;dist=96471	.	.
5_60	chr4	141382347	141382347	G	C	exonic	Fam131c	.	nonsynonymous SNV	Fam131c:NM_001085513:exon5:c.G289C:p.D97H
5_60	chr4	151661327	151661327	G	A	intronic	Camta1	.	.	.
5_60	chr4	152431298	152431298	C	T	intronic	Kcnab2	.	.	.
5_60	chr4	152887917	152887917	G	A	intergenic	Gm833;Ajap1	dist=186995;dist=485304	.	.
5_60	chr5	12125707	12125707	C	T	intergenic	4933402N22Rik;Sema3d	dist=202903;dist=257459	.	.
5_60	chr4	153096686	153096686	C	T	intergenic	Gm833;Ajap1	dist=395764;dist=276535	.	.
5_60	chr5	8981303	8981303	G	A	intronic	Crot	.	.	.
5_60	chr5	9950993	9950993	A	G	intergenic	Grm3;Gm6455	dist=225641;dist=914036	.	.
5_60	chr5	10499078	10499078	G	A	intergenic	Grm3;Gm6455	dist=773726;dist=365951	.	.
5_60	chr5	11949908	11949908	C	T	intergenic	4933402N22Rik;Sema3d	dist=27104;dist=433258	.	.
5_60	chr5	12213170	12213170	G	A	intergenic	4933402N22Rik;Sema3d	dist=290366;dist=169996	.	.
5_60	chr5	14338164	14338164	T	G	intergenic	Sema3e;Pclo	dist=81475;dist=176754	.	.
5_60	chr5	17845296	17845296	C	T	intronic	Cd36	.	.	.
5_60	chr5	19703134	19703134	G	A	intronic	Magi2	.	.	.
5_60	chr5	20135212	20135212	C	T	intronic	Magi2	.	.	.
5_60	chr5	21029909	21029909	C	A	intronic	Ptpn12	.	.	.
5_60	chr5	25518901	25518901	G	A	downstream	Cct8l1	dist=874	.	.
5_60	chr5	28854416	28854416	G	A	intergenic	9530036O11Rik;Rnf32	dist=135207;dist=341577	.	.
5_60	chr5	29049162	29049162	T	A	intergenic	9530036O11Rik;Rnf32	dist=329953;dist=146831	.	.
5_60	chr5	32105261	32105261	C	T	intergenic	Gm51292;Fosl2	dist=12477;dist=31211	.	.
5_60	chr5	32853181	32853181	A	T	intronic	Prr14l	.	.	.
5_60	chr5	34936257	34936257	G	A	intergenic	Msantd1;Rgs12	dist=12418;dist=13191	.	.
5_60	chr5	37819829	37819829	C	T	upstream;downstream	Msx1os;Msx1	dist=662;dist=662	.	.
5_60	chr5	38548823	38548823	G	A	intronic	Wdr1	.	.	.
5_60	chr5	40440149	40440149	C	T	intergenic	Gm35191;Rab28	dist=454521;dist=1184824	.	.
5_60	chr5	42427525	42427525	C	T	intergenic	Gm16223;Gm7854	dist=210741;dist=724161	.	.
5_60	chr5	43117354	43117354	C	T	intergenic	Gm16223;Gm7854	dist=900570;dist=34332	.	.
5_60	chr5	44227447	44227447	C	A	upstream	Tapt1	dist=841	.	.
5_60	chr5	50459346	50459346	T	C	intergenic	Mir8117;Gm36814	dist=206478;dist=67593	.	.
5_60	chr5	51335339	51335339	A	G	intergenic	Gm36814;Ppargc1a	dist=791749;dist=118910	.	.
5_60	chr5	52303571	52303571	C	T	intergenic	C130083M11Rik;Sod3	dist=87138;dist=60233	.	.
5_60	chr5	59530488	59530488	C	A	intergenic	4930459L07Rik;4933402J10Rik	dist=1077490;dist=432631	.	.
5_60	chr5	62268958	62268958	T	C	intergenic	G6pd2;Arap2	dist=458481;dist=333488	.	.
5_60	chr5	62808542	62808542	G	A	intergenic	Arap2;Dthd1	dist=42365;dist=3114	.	.
5_60	chr5	63808826	63808826	C	T	UTR3	Nwd2	NM_177006:c.*523C>T	.	.
5_60	chr5	67129940	67129940	G	T	ncRNA_exonic	Gm33167	.	.	.
5_60	chr5	67434543	67434543	C	T	intergenic	Bend4;C330024D21Rik	dist=6744;dist=29355	.	.
5_60	chr5	68583805	68583805	G	A	intergenic	Grxcr1;Kctd8	dist=417407;dist=525480	.	.
5_60	chr5	70214925	70214925	G	A	intergenic	Gnpda2;Gabrg1	dist=622621;dist=536122	.	.
5_60	chr5	71455264	71455264	G	A	intronic	Cox7b2	.	.	.
5_60	chr5	73077331	73077331	G	T	intronic	Fryl	.	.	.
5_60	chr5	75503641	75503641	A	G	intergenic	Pdgfra;Kit	dist=305435;dist=71346	.	.
5_60	chr5	75509168	75509168	G	A	intergenic	Pdgfra;Kit	dist=310962;dist=65819	.	.
5_60	chr5	82150187	82150187	C	T	intergenic	1700031L13Rik;Mir1187	dist=25474;dist=648757	.	.
5_60	chr5	82382629	82382629	G	A	intergenic	1700031L13Rik;Mir1187	dist=257916;dist=416315	.	.
5_60	chr5	82394946	82394946	C	T	intergenic	1700031L13Rik;Mir1187	dist=270233;dist=403998	.	.
5_60	chr5	82783434	82783434	G	A	intergenic	1700031L13Rik;Mir1187	dist=658721;dist=15510	.	.
5_60	chr5	82886806	82886806	C	A	intergenic	Mir1187;Tecrl	dist=87741;dist=391316	.	.
5_60	chr5	83155558	83155558	A	T	intergenic	Mir1187;Tecrl	dist=356493;dist=122564	.	.
5_60	chr5	83243902	83243902	C	T	intergenic	Mir1187;Tecrl	dist=444837;dist=34220	.	.
5_60	chr5	84958431	84958431	G	A	intergenic	Epha5;Cenpc1	dist=541049;dist=1053594	.	.
5_60	chr5	84968858	84968858	G	T	intergenic	Epha5;Cenpc1	dist=551476;dist=1043167	.	.
5_60	chr5	86949883	86949883	G	A	intergenic	Ugt2b1;Ugt2b35	dist=23380;dist=50977	.	.
5_60	chr5	87441098	87441098	C	T	intergenic	Ugt2b38;Ugt2a1	dist=16895;dist=18392	.	.
5_60	chr5	88462337	88462337	C	G	intronic	Ambn	.	.	.
5_60	chr5	88958152	88958152	C	T	intronic	Slc4a4	.	.	.
5_60	chr5	89381697	89381697	G	A	intergenic	Slc4a4;Gc	dist=142041;dist=35814	.	.
5_60	chr5	90374796	90374796	G	T	intergenic	Gm9958;Alb	dist=6308;dist=86074	.	.
5_60	chr5	91279620	91279620	G	A	ncRNA_intronic	Gm19619	.	.	.
5_60	chr5	95502576	95502576	G	A	intergenic	Pramel48;Gm3286	dist=16987;dist=8166	.	.
5_60	chr5	95917720	95917720	G	A	intergenic	Gm3286;Cxcl13	dist=113485;dist=39219	.	.
5_60	chr5	101513203	101513203	G	A	intergenic	Gm3032;Nkx6-1	dist=244808;dist=145994	.	.
5_60	chr5	103517481	103517481	C	T	intronic	Ptpn13	.	.	.
5_60	chr5	108136318	108136318	G	A	intronic	Ccdc18	.	.	.
5_60	chr5	109138227	109138227	G	A	intergenic	Vmn2r12;Vmn2r13	dist=40363;dist=17796	.	.
5_60	chr5	109555973	109555973	C	T	intronic	Crlf2	.	.	.
5_60	chr5	112927254	112927254	G	A	intronic	Grk3	.	.	.
5_60	chr5	116322560	116322560	G	T	intergenic	B230112J18Rik;Hspb8	dist=4286;dist=85931	.	.
5_60	chr5	117766729	117766729	G	T	UTR3	Ksr2	NM_001312914:c.*1166G>T	.	.
5_60	chr5	118731270	118731270	C	T	intronic	Med13l	.	.	.
5_60	chr5	121932646	121932646	G	A	intronic	Cux2	.	.	.
5_60	chr5	124306178	124306178	G	A	intronic	Mphosph9	.	.	.
5_60	chr5	126006434	126006434	G	A	intergenic	1700048F04Rik;Gm33347	dist=53801;dist=715317	.	.
5_60	chr5	128402318	128402318	A	T	intronic	Tmem132d	.	.	.
5_60	chr5	129504269	129504269	G	T	intronic	Sfswap	.	.	.
5_60	chr5	130919691	130919691	C	T	intronic	Galnt17	.	.	.
5_60	chr5	130919692	130919692	C	T	intronic	Galnt17	.	.	.
5_60	chr5	134187253	134187253	T	G	intronic	Gtf2ird2	.	.	.
5_60	chr5	138738914	138738914	C	T	intergenic	A430033K04Rik;Fam20c	dist=90009;dist=16167	.	.
5_60	chr5	143289970	143289970	G	T	intronic	Zfp853	.	.	.
5_60	chr5	144765770	144765770	G	A	intergenic	Tmem130;Trrap	dist=4192;dist=3024	.	.
5_60	chr5	148693005	148693005	C	T	intergenic	Gm35994;2210417A02Rik	dist=102240;dist=48835	.	.
5_60	chr5	148765226	148765226	A	G	intergenic	2210417A02Rik;4930505K14Rik	dist=22087;dist=12737	.	.
5_60	chr5	150994561	150994561	C	A	downstream	Kl	dist=744	.	.
5_60	chr5	151308817	151308817	C	T	intergenic	Stard13;1700028E10Rik	dist=118624;dist=59858	.	.
5_60	chr5	151586454	151586454	G	A	intronic	Vmn2r18	.	.	.
5_60	chr6	6311518	6311518	A	G	ncRNA_intronic	Gm20619	.	.	.
5_60	chr6	7159904	7159904	G	A	intergenic	Sdhaf3;Gm19272	dist=120684;dist=142015	.	.
5_60	chr6	10747652	10747652	C	T	intergenic	Nxph1;AA545190	dist=1499074;dist=223816	.	.
5_60	chr6	13104047	13104047	G	A	intergenic	Tmem106b;Vwde	dist=14778;dist=52393	.	.
5_60	chr6	16049603	16049603	G	A	intergenic	Mdfic;Gm36406	dist=247434;dist=404778	.	.
5_60	chr6	16895740	16895740	C	A	intronic	Tfec	.	.	.
5_60	chr6	17260810	17260810	G	A	intergenic	D830026I12Rik;Cav2	dist=55115;dist=20375	.	.
5_60	chr6	18929435	18929435	G	A	intergenic	Ankrd7;4930524B17Rik	dist=49851;dist=318464	.	.
5_60	chr6	19387444	19387444	G	A	intergenic	4930524B17Rik;Mir6370	dist=108601;dist=167898	.	.
5_60	chr6	20328595	20328595	G	A	intergenic	Mir6370;Kcnd2	dist=773134;dist=886751	.	.
5_60	chr6	21248493	21248493	C	T	intronic	Kcnd2	.	.	.
5_60	chr6	21438160	21438160	C	A	intronic	Kcnd2	.	.	.
5_60	chr6	21438162	21438162	G	T	intronic	Kcnd2	.	.	.
5_60	chr6	22764606	22764606	C	T	intergenic	Gm38773;Ptprz1	dist=372508;dist=110896	.	.
5_60	chr6	23321602	23321602	G	C	intronic	Cadps2	.	.	.
5_60	chr6	24420159	24420159	C	T	intergenic	Slc13a1;Iqub	dist=252067;dist=24706	.	.
5_60	chr6	25042986	25042986	G	A	intergenic	Tmem229a;Gpr37	dist=86861;dist=625537	.	.
5_60	chr6	28268298	28268298	G	A	intronic	Zfp800	.	.	.
5_60	chr6	35555929	35555929	G	A	intergenic	Mtpn;9330158H04Rik	dist=16041;dist=777209	.	.
5_60	chr6	36280323	36280323	G	A	intergenic	Mtpn;9330158H04Rik	dist=740435;dist=52815	.	.
5_60	chr6	36587607	36587607	C	T	intergenic	Chrm2;Ptn	dist=62833;dist=127322	.	.
5_60	chr6	36630947	36630947	C	T	intergenic	Chrm2;Ptn	dist=106173;dist=83982	.	.
5_60	chr6	37626294	37626294	T	C	intergenic	Akr1d1;Trim24	dist=57479;dist=244517	.	.
5_60	chr6	39173111	39173111	C	T	intronic	Kdm7a	.	.	.
5_60	chr6	40730550	40730550	G	T	intronic	Mgam	.	.	.
5_60	chr6	42570805	42570805	G	A	intergenic	Olfr455;Tcaf3	dist=31785;dist=16408	.	.
5_60	chr6	43354039	43354039	G	A	intronic	Tpk1	.	.	.
5_60	chr6	45667186	45667186	C	T	intronic	Cntnap2	.	.	.
5_60	chr6	46788964	46788964	C	T	intronic	Cntnap2	.	.	.
5_60	chr6	47631355	47631355	G	A	intergenic	F830010H11Rik;Rn4.5s	dist=33824;dist=23566	.	.
5_60	chr6	50293654	50293654	G	A	UTR3	Osbpl3	NM_001163645:c.*3411C>T;NM_027881:c.*3411C>T;NM_001347213:c.*3411C>T	.	.
5_60	chr6	51617844	51617844	T	G	intergenic	Snx10;Skap2	dist=27174;dist=241321	.	.
5_60	chr6	57076832	57076832	T	C	intergenic	Vmn1r9;Vmn1r10	dist=4887;dist=36593	.	.
5_60	chr6	57412279	57412279	T	C	intergenic	Vmn1r19;Vmn1r20	dist=6889;dist=19412	.	.
5_60	chr6	57786321	57786321	G	T	intronic	Vopp1	.	.	.
5_60	chr6	61777481	61777481	C	T	intronic	Ccser1	.	.	.
5_60	chr6	64269493	64269493	G	A	intronic	Grid2	.	.	.
5_60	chr6	66215451	66215451	A	G	intergenic	4930544G11Rik;Gm31520	dist=261437;dist=57054	.	.
5_60	chr6	66602368	66602368	G	C	intergenic	Vmn1r32;Vmn1r33	dist=42660;dist=9283	.	.
5_60	chr6	68420640	68420640	G	A	intergenic	4930515G16Rik;Rprl1	dist=854941;dist=906297	.	.
5_60	chr6	68665383	68665383	G	A	intergenic	4930515G16Rik;Rprl1	dist=1099684;dist=661554	.	.
5_60	chr6	69701723	69701723	C	T	intergenic	Rprl1;Rpia	dist=374549;dist=1063997	.	.
5_60	chr6	69966304	69966304	G	A	intergenic	Rprl1;Rpia	dist=639130;dist=799416	.	.
5_60	chr6	71222260	71222260	C	T	intronic	Smyd1	.	.	.
5_60	chr6	75836937	75836937	C	T	intergenic	NONE;Ctnna2	dist=NONE;dist=1044700	.	.
5_60	chr6	81161209	81161209	G	A	intergenic	Lrrtm4;Mir7232	dist=351066;dist=734381	.	.
5_60	chr6	85201016	85201016	A	G	intronic	Emx1	.	.	.
5_60	chr6	89959370	89959370	G	T	intergenic	Vmn1r45;Vmn1r46	dist=18863;dist=16801	.	.
5_60	chr6	91371674	91371674	G	A	intronic	Wnt7a	.	.	.
5_60	chr6	92866834	92866834	C	A	intronic	Adamts9	.	.	.
5_60	chr6	96247000	96247000	C	T	intronic	Tafa1	.	.	.
5_60	chr6	96317456	96317456	T	G	intronic	Tafa1	.	.	.
5_60	chr6	98731114	98731114	G	A	intergenic	Gm765;Foxp1	dist=388360;dist=194228	.	.
5_60	chr6	100747533	100747533	C	T	intronic	Gxylt2	.	.	.
5_60	chr6	101067495	101067495	T	G	intergenic	Ppp4r2;Pdzrn3	dist=198778;dist=82112	.	.
5_60	chr6	105477659	105477659	C	A	intergenic	Cntn6;Gm19757	dist=614254;dist=3607	.	.
5_60	chr6	106877060	106877060	G	A	intergenic	Crbn;Lrrn1	dist=76973;dist=652666	.	.
5_60	chr6	108558462	108558462	G	A	intergenic	Itpr1;0610040F04Rik	dist=7346;dist=18574	.	.
5_60	chr6	108650389	108650389	G	A	ncRNA_intronic	0610040F04Rik	.	.	.
5_60	chr6	109341186	109341186	G	A	intergenic	Edem1;Grm7	dist=481830;dist=1304326	.	.
5_60	chr6	111579854	111579854	G	T	intergenic	Grm7;1700054K19Rik	dist=12624;dist=630854	.	.
5_60	chr6	111604304	111604304	C	T	intergenic	Grm7;1700054K19Rik	dist=37074;dist=606404	.	.
5_60	chr6	117433986	117433986	G	T	intergenic	Cxcl12;6820426E19Rik	dist=252618;dist=61249	.	.
5_60	chr6	119685981	119685981	G	A	intronic	Erc1	.	.	.
5_60	chr6	119736147	119736147	C	T	intronic	Erc1	.	.	.
5_60	chr6	120656328	120656328	C	A	intergenic	1700072O05Rik;Cecr2	dist=82124;dist=9986	.	.
5_60	chr6	127266431	127266431	G	T	intergenic	9330179D12Rik;Gm38404	dist=54012;dist=29755	.	.
5_60	chr6	127796738	127796738	G	A	intergenic	Mir7233;Tspan11	dist=8595;dist=90884	.	.
5_60	chr6	129146626	129146626	G	T	intergenic	Klrb1-ps1;Clec2d	dist=17180;dist=33989	.	.
5_60	chr6	129269042	129269042	A	T	intronic	Cd69	.	.	.
5_60	chr6	130394671	130394671	G	A	intergenic	Klra1;Gm6600	dist=7797;dist=333049	.	.
5_60	chr6	134040442	134040442	G	T	intronic	Etv6	.	.	.
5_60	chr6	136397572	136397572	G	A	intergenic	Eif4a3l1;E330021D16Rik	dist=67589;dist=2747	.	.
5_60	chr6	138879257	138879257	C	G	intergenic	Igbp1b;4922502N22Rik	dist=220803;dist=436340	.	.
5_60	chr6	139006812	139006812	G	C	intergenic	Igbp1b;4922502N22Rik	dist=348358;dist=308785	.	.
5_60	chr6	140549244	140549244	C	A	intronic	Plekha5	.	.	.
5_60	chr6	141501118	141501118	C	T	UTR3	Pde3a	NM_018779:c.*2225C>T	.	.
5_60	chr6	143851927	143851927	C	A	intronic	Sox5	.	.	.
5_60	chr6	145543888	145543888	G	A	intergenic	Lmntd1;Tuba3b	dist=108963;dist=72075	.	.
5_60	chr6	147661409	147661409	G	A	intergenic	Ccdc91;1700049E15Rik	dist=28797;dist=28832	.	.
5_60	chr7	4162511	4162511	C	T	intronic	Cdc42ep5	.	.	.
5_60	chr7	5161053	5161053	C	T	intergenic	Vmn1r55;Vmn1r56	dist=13631;dist=33863	.	.
5_60	chr7	10131048	10131048	C	T	intergenic	Vmn2r51;Vmn2r52	dist=25389;dist=27604	.	.
5_60	chr7	11679363	11679363	C	T	intergenic	Vmn1r72;Vmn1r73	dist=8844;dist=76894	.	.
5_60	chr7	11805800	11805800	G	A	intergenic	Vmn1r73;Vmn1r74	dist=48632;dist=40975	.	.
5_60	chr7	11832562	11832562	C	A	intergenic	Vmn1r73;Vmn1r74	dist=75394;dist=14213	.	.
5_60	chr7	13875416	13875416	C	T	intergenic	Sult2a1;Sult2a4	dist=38006;dist=34261	.	.
5_60	chr7	17608501	17608501	A	T	intergenic	Psg29;Psg-ps1	dist=392745;dist=63812	.	.
5_60	chr7	18666024	18666024	G	A	intergenic	Psg21;Psg20	dist=9299;dist=8342	.	.
5_60	chr7	19443350	19443350	C	T	exonic	Mark4	.	nonsynonymous SNV	Mark4:NM_001368427:exon8:c.G553A:p.E185K	Mark4:NM_172279:exon8:c.G553A:p.E185K
5_60	chr7	19645639	19645639	C	A	intronic	Clptm1	.	.	.
5_60	chr7	23943831	23943831	C	T	intergenic	Vmn1r179;Vmn1r180	dist=14474;dist=8556	.	.
5_60	chr7	24585198	24585198	G	A	UTR3	Zfp575	NM_001033205:c.*297C>T	.	.
5_60	chr7	30251337	30251337	G	C	intronic	Wdr62	.	.	.
5_60	chr7	33533192	33533192	G	C	intergenic	Scgb2b21;Scgb2b23-ps	dist=12737;dist=91953	.	.
5_60	chr7	33827838	33827838	C	T	intergenic	Scgb1b24;Scgb2b26	dist=82732;dist=115159	.	.
5_60	chr7	35048844	35048844	A	T	UTR3	Cebpg	NM_009884:c.*1540T>A	.	.
5_60	chr7	37398906	37398906	C	T	intergenic	Tshz3;Zfp536	dist=625353;dist=80203	.	.
5_60	chr7	38375405	38375405	C	T	intergenic	Pop4;Gm28453	dist=104057;dist=3978	.	.
5_60	chr7	40871003	40871003	C	T	ncRNA_intronic	A230077H06Rik	.	.	.
5_60	chr7	41979873	41979873	C	T	intergenic	Vmn2r58;Vmn2r59	dist=107203;dist=31919	.	.
5_60	chr7	44729375	44729375	C	A	intergenic	Izumo2;Zfp473	dist=9527;dist=2107	.	.
5_60	chr7	46805951	46805951	C	T	intronic	Gtf2h1	.	.	.
5_60	chr7	47709376	47709376	G	A	intergenic	Mrgpra3;Mrgpra4	dist=108004;dist=271418	.	.
5_60	chr7	47783704	47783704	C	T	intergenic	Mrgpra3;Mrgpra4	dist=182332;dist=197090	.	.
5_60	chr7	47879398	47879398	A	C	intergenic	Mrgpra3;Mrgpra4	dist=278026;dist=101396	.	.
5_60	chr7	50345017	50345017	C	T	intronic	Nell1	.	.	.
5_60	chr7	52073118	52073118	G	A	intergenic	1700015G11Rik;Mir6238	dist=57402;dist=1818643	.	.
5_60	chr7	52119378	52119378	C	T	intergenic	1700015G11Rik;Mir6238	dist=103662;dist=1772383	.	.
5_60	chr7	54877960	54877960	G	A	intronic	Luzp2	.	.	.
5_60	chr7	55238520	55238520	G	T	intronic	Luzp2	.	.	.
5_60	chr7	56742594	56742594	G	A	intronic	Gabrg3	.	.	.
5_60	chr7	61654674	61654674	C	T	intergenic	B230209E15Rik;Mir344d-1	dist=39347;dist=28450	.	.
5_60	chr7	63992946	63992946	G	T	ncRNA_intronic	Gm32633	.	.	.
5_60	chr7	64871233	64871233	C	A	intronic	Fam189a1	.	.	.
5_60	chr7	68703072	68703072	C	T	intergenic	Gm5334;Arrdc4	dist=83063;dist=33922	.	.
5_60	chr7	72675436	72675436	C	T	intergenic	Rpl17-ps10;Gm6567	dist=26086;dist=422316	.	.
5_60	chr7	76342524	76342524	C	T	intronic	Agbl1	.	.	.
5_60	chr7	85532045	85532045	G	A	intergenic	Vmn2r69;Vmn2r70	dist=116369;dist=26658	.	.
5_60	chr7	85550671	85550671	C	T	intergenic	Vmn2r69;Vmn2r70	dist=134995;dist=8032	.	.
5_60	chr7	91782597	91782597	G	A	intronic	Dlg2	.	.	.
5_60	chr7	94642955	94642955	C	T	intergenic	Gm15501;Tenm4	dist=1458779;dist=1528289	.	.
5_60	chr7	96729775	96729775	C	G	intronic	Tenm4	.	.	.
5_60	chr7	97313925	97313925	G	T	intronic	Usp35	.	.	.
5_60	chr7	98355711	98355711	C	T	intronic	Tsku	.	.	.
5_60	chr7	101536295	101536295	G	A	intergenic	Pde2a;Gm19765	dist=23466;dist=11577	.	.
5_60	chr7	101927756	101927756	G	T	intronic	Lrrc51	.	.	.
5_60	chr7	103846871	103846871	A	C	intergenic	Hbb-bh1;Hbb-y	dist=3709;dist=4883	.	.
5_60	chr7	105320508	105320508	G	A	intergenic	Olfr689;Olfr690	dist=5540;dist=8709	.	.
5_60	chr7	106484006	106484006	C	T	intergenic	Gm4759;Gm1966	dist=42933;dist=111543	.	.
5_60	chr7	106949998	106949998	C	T	intergenic	Olfr710;Olfr6	dist=1686;dist=5986	.	.
5_60	chr7	107697883	107697883	C	T	intronic	Ppfibp2	.	.	.
5_60	chr7	109672683	109672683	G	A	intergenic	Denn2b;Akip1	dist=55536;dist=30995	.	.
5_60	chr7	111055547	111055547	C	T	exonic	Ctr9	.	nonsynonymous SNV	Ctr9:NM_009431:exon25:c.C3284T:p.S1095F
5_60	chr7	112700274	112700274	G	A	intronic	Tead1	.	.	.
5_60	chr7	113331334	113331334	G	A	intronic	Btbd10	.	.	.
5_60	chr7	113852435	113852435	C	T	intronic	Spon1	.	.	.
5_60	chr7	117521879	117521879	G	A	intronic	Xylt1	.	.	.
5_60	chr7	117808643	117808643	G	A	intergenic	Xylt1;Rps15a	dist=141013;dist=295733	.	.
5_60	chr7	119309487	119309487	C	T	intergenic	Gpr139;Gp2	dist=124949;dist=133050	.	.
5_60	chr7	120580186	120580186	G	A	intergenic	Abca16;E130201H02Rik	dist=35373;dist=17439	.	.
5_60	chr7	121243436	121243436	G	A	intergenic	Otoa;Hs3st2	dist=80347;dist=148860	.	.
5_60	chr7	126359194	126359194	C	T	intergenic	Sbk1;Lat	dist=64178;dist=4634	.	.
5_60	chr7	132474043	132474043	C	T	intergenic	Gm10584;Oat	dist=155752;dist=83432	.	.
5_60	chr7	133468278	133468278	C	T	intergenic	4930483O08Rik;Tex36	dist=325821;dist=118746	.	.
5_60	chr7	134615033	134615033	C	T	intergenic	D7Ertd443e;Dock1	dist=238202;dist=55654	.	.
5_60	chr7	135203873	135203873	C	T	intergenic	1700120G07Rik;Nps	dist=7871;dist=64746	.	.
5_60	chr7	139914845	139914845	G	A	intronic	Kndc1	.	.	.
5_60	chr7	140708993	140708993	G	A	intergenic	Olfr541;Cyp2e1	dist=3802;dist=54826	.	.
5_60	chr7	142966913	142966913	C	T	UTR3	Ascl2	NM_008554:c.*445G>A	.	.
5_60	chr7	142999881	142999881	G	A	intergenic	Ascl2;Tspan32	dist=30617;dist=5165	.	.
5_60	chr8	4640336	4640336	T	G	intergenic	Zfp958;Shcbp1	dist=7765;dist=95640	.	.
5_60	chr8	6715253	6715253	G	A	intergenic	Slc10a2;Gm17215	dist=1609966;dist=665695	.	.
5_60	chr8	9158972	9158972	G	T	intergenic	4930453L07Rik;Fam155a	dist=9922;dist=47034	.	.
5_60	chr8	11083496	11083496	G	A	intergenic	9530052E02Rik;Col4a1	dist=28955;dist=114927	.	.
5_60	chr8	13036843	13036843	T	C	upstream	F10	dist=465	.	.
5_60	chr8	14174133	14174133	C	T	intronic	Dlgap2	.	.	.
5_60	chr8	20899329	20899329	G	A	intergenic	Defb33;Gm15056	dist=1606;dist=1277	.	.
5_60	chr8	24189284	24189284	G	A	intergenic	Zmat4;Tcim	dist=126168;dist=247888	.	.
5_60	chr8	29614556	29614556	G	A	intergenic	Unc5d;4933433F19Rik	dist=394920;dist=953839	.	.
5_60	chr8	31870172	31870172	C	T	intronic	Nrg1	.	.	.
5_60	chr8	36770174	36770174	G	A	intronic	Dlc1	.	.	.
5_60	chr8	39766020	39766020	C	T	intergenic	Msr1;Fgf20	dist=123342;dist=513146	.	.
5_60	chr8	43530350	43530350	G	A	intergenic	Adam26b;Adam26a	dist=2213;dist=37926	.	.
5_60	chr8	45025572	45025572	G	T	exonic	Fat1	.	nonsynonymous SNV	Fat1:NM_001081286:exon9:c.G7585T:p.V2529L
5_60	chr8	46148854	46148854	G	A	intronic	Snx25	.	.	.
5_60	chr8	47503410	47503410	G	A	exonic	Trappc11	.	nonsynonymous SNV	Trappc11:NM_177240:exon23:c.C2530T:p.R844C
5_60	chr8	50171811	50171811	G	A	intergenic	Tenm3;Gm2516	dist=1497121;dist=196301	.	.
5_60	chr8	50835736	50835736	C	T	intergenic	Gm2516;1190028D05Rik	dist=419647;dist=1520875	.	.
5_60	chr8	51384413	51384413	T	C	intergenic	Gm2516;1190028D05Rik	dist=968324;dist=972198	.	.
5_60	chr8	51915997	51915997	G	A	intergenic	Gm2516;1190028D05Rik	dist=1499908;dist=440614	.	.
5_60	chr8	53500397	53500397	A	C	intergenic	1190028D05Rik;Aga	dist=1097058;dist=11305	.	.
5_60	chr8	55942978	55942978	G	A	intronic	Glra3	.	.	.
5_60	chr8	58789592	58789592	C	T	intronic	Galntl6	.	.	.
5_60	chr8	58873313	58873313	G	A	intronic	Galntl6	.	.	.
5_60	chr8	59542751	59542751	G	A	intergenic	BC030500;4930470O06Rik	dist=628453;dist=282898	.	.
5_60	chr8	64119599	64119599	A	T	intronic	Tll1	.	.	.
5_60	chr8	64473583	64473583	G	A	intergenic	Gm35521;Mir710	dist=52554;dist=40749	.	.
5_60	chr8	65533448	65533448	G	A	intergenic	Smim31;Marchf1	dist=403885;dist=84592	.	.
5_60	chr8	65656289	65656289	G	T	intronic	Marchf1	.	.	.
5_60	chr8	67985295	67985295	G	A	intergenic	Psd3;Sh2d4a	dist=10721;dist=291233	.	.
5_60	chr8	70077610	70077610	C	T	intronic	Tm6sf2	.	.	.
5_60	chr8	73638064	73638064	G	A	intergenic	Large1;Isx	dist=284524;dist=1235110	.	.
5_60	chr8	74629564	74629564	G	A	intergenic	Large1;Isx	dist=1276024;dist=243610	.	.
5_60	chr8	75545322	75545322	C	A	intronic	Iqcm	.	.	.
5_60	chr8	81143121	81143121	G	T	intergenic	Usp38;Inpp4b	dist=128215;dist=199441	.	.
5_60	chr8	82222566	82222566	C	T	intergenic	Inpp4b;Il15	dist=94649;dist=109058	.	.
5_60	chr8	86309957	86309957	G	A	intergenic	Phkb;Abcc12	dist=249315;dist=194884	.	.
5_60	chr8	86424280	86424280	T	A	intergenic	Phkb;Abcc12	dist=363638;dist=80561	.	.
5_60	chr8	90488707	90488707	G	A	intergenic	Tox3;Gm19935	dist=140455;dist=327438	.	.
5_60	chr8	93474364	93474364	T	G	intergenic	Gm30132;Ces5a	dist=46987;dist=24699	.	.
5_60	chr8	96049153	96049153	C	A	intergenic	Got2;NONE	dist=160752;dist=NONE	.	.
5_60	chr8	97124306	97124306	G	A	intergenic	Got2;Gm15679	dist=1235905;dist=1887581	.	.
5_60	chr8	99376996	99376996	T	A	intronic	Cdh8	.	.	.
5_60	chr8	100591095	100591095	G	A	intergenic	A330008L17Rik;NONE	dist=857657;dist=NONE	.	.
5_60	chr8	102207001	102207001	G	A	intergenic	NONE;Cdh11	dist=NONE;dist=425094	.	.
5_60	chr8	102609686	102609686	C	T	intergenic	NONE;Cdh11	dist=NONE;dist=22409	.	.
5_60	chr8	102703486	102703486	G	A	intronic	Cdh11	.	.	.
5_60	chr8	102896677	102896677	G	A	intergenic	Cdh11;1600027J07Rik	dist=111566;dist=447201	.	.
5_60	chr8	104487714	104487714	C	T	intronic	Terb1	.	.	.
5_60	chr8	105542629	105542629	G	A	intronic	Atp6v0d1	.	.	.
5_60	chr8	112360024	112360024	G	A	intergenic	Gm9564;Gm26994	dist=327669;dist=194593	.	.
5_60	chr8	119414476	119414476	C	A	intergenic	Mlycd;Osgin1	dist=3374;dist=22671	.	.
5_60	chr8	119727101	119727101	T	A	intronic	Atp2c2	.	.	.
5_60	chr8	120119013	120119013	G	A	intronic	6430548M08Rik	.	.	.
5_60	chr8	121027153	121027153	C	T	intergenic	Irf8;Fendrr	dist=270461;dist=27729	.	.
5_60	chr8	121348564	121348564	G	A	intergenic	Foxl1;1700018B08Rik	dist=217920;dist=182213	.	.
5_60	chr8	122338340	122338340	G	A	downstream	Zfpm1	dist=478	.	.
5_60	chr8	125863000	125863000	C	A	intronic	Pcnx2	.	.	.
5_60	chr8	127935642	127935642	G	A	intergenic	Pard3;Mir21c	dist=323356;dist=342506	.	.
5_60	chr9	3670104	3670104	C	T	intronic	Gucy1a2	.	.	.
5_60	chr9	5840983	5840983	T	A	intergenic	Casp12;Pdgfd	dist=467949;dist=327503	.	.
5_60	chr9	5926191	5926191	C	T	intergenic	Casp12;Pdgfd	dist=553157;dist=242295	.	.
5_60	chr9	7434745	7434745	C	T	intergenic	Mmp1b;Mmp3	dist=46719;dist=11077	.	.
5_60	chr9	7809006	7809006	A	T	intergenic	Tmem123;Birc2	dist=14674;dist=9220	.	.
5_60	chr9	12123809	12123809	C	T	intergenic	Cntn5;4930568E12Rik	dist=1219034;dist=967458	.	.
5_60	chr9	13185836	13185836	G	T	intergenic	4930568E12Rik;Jrkl	dist=79981;dist=56954	.	.
5_60	chr9	15305067	15305067	C	T	intronic	4931406C07Rik	.	.	.
5_60	chr9	15743292	15743292	C	A	downstream	Slc36a4	dist=905	.	.
5_60	chr9	16258746	16258746	G	A	intronic	Fat3	.	.	.
5_60	chr9	17638269	17638269	G	A	intergenic	Fat3;Chordc1	dist=1136215;dist=653998	.	.
5_60	chr9	20395899	20395899	C	T	intergenic	Zfp560;Zfp26	dist=10741;dist=32419	.	.
5_60	chr9	21201446	21201446	G	A	intronic	Pde4a	.	.	.
5_60	chr9	22310231	22310231	G	T	intergenic	Zfp810;Gm6607	dist=2593;dist=19908	.	.
5_60	chr9	25144893	25144893	G	A	intronic	Herpud2	.	.	.
5_60	chr9	27766108	27766108	G	A	intergenic	Spata19;Opcml	dist=364397;dist=638220	.	.
5_60	chr9	33256561	33256561	G	A	intergenic	Gm27162;7630403G23Rik	dist=327595;dist=785810	.	.
5_60	chr9	34246751	34246751	C	T	intergenic	7630403G23Rik;Kirrel3	dist=187732;dist=241980	.	.
5_60	chr9	36375278	36375278	G	T	intergenic	Gm3867;Pate12	dist=116957;dist=56551	.	.
5_60	chr9	40469565	40469565	C	T	intronic	Gramd1b	.	.	.
5_60	chr9	42328294	42328294	G	A	intergenic	Sc5d;Tecta	dist=63994;dist=1328	.	.
5_60	chr9	44334849	44334849	C	A	exonic	H2ax	.	nonsynonymous SNV	H2ax:NM_010436:exon1:c.C88A:p.R30S
5_60	chr9	46985141	46985141	C	T	intergenic	2900052N01Rik;Gm4791	dist=57775;dist=13600	.	.
5_60	chr9	47244568	47244568	C	T	intergenic	Gm4791;Cadm1	dist=240708;dist=285602	.	.
5_60	chr9	51200466	51200466	G	T	intergenic	Btg4;Pou2af1	dist=80543;dist=13224	.	.
5_60	chr9	51450364	51450364	G	A	intergenic	1810046K07Rik;Arhgap20	dist=121446;dist=314987	.	.
5_60	chr9	51564024	51564024	C	T	intergenic	1810046K07Rik;Arhgap20	dist=235106;dist=201327	.	.
5_60	chr9	52874734	52874734	G	A	intergenic	Gm1715;Ddx10	dist=75962;dist=223720	.	.
5_60	chr9	55757188	55757188	C	A	intronic	Scaper	.	.	.
5_60	chr9	57964667	57964667	C	T	intergenic	Sema7a;Cyp11a1	dist=1802;dist=33357	.	.
5_60	chr9	58102080	58102080	G	T	UTR5	Ccdc33	NM_001311085:c.-138C>A;NM_029212:c.-138C>A	.	.
5_60	chr9	62729798	62729798	C	T	intronic	Itga11	.	.	.
5_60	chr9	62934962	62934962	G	A	intronic	Pias1	.	.	.
5_60	chr9	63803375	63803375	C	T	intergenic	Smad3;Smad6	dist=45381;dist=149701	.	.
5_60	chr9	65563976	65563976	C	T	exonic	Plekho2	.	nonsynonymous SNV	Plekho2:NM_153119:exon3:c.G190A:p.E64K
5_60	chr9	67836027	67836027	G	A	intergenic	C2cd4a;Vps13c	dist=3697;dist=4324	.	.
5_60	chr9	72305622	72305622	A	T	intronic	Zfp280d	.	.	.
5_60	chr9	72964671	72964671	C	T	intronic	Dnaaf4	.	.	.
5_60	chr9	73881645	73881645	G	A	intronic	Unc13c	.	.	.
5_60	chr9	74075336	74075336	G	A	intergenic	Unc13c;Wdr72	dist=106299;dist=34998	.	.
5_60	chr9	79004665	79004665	C	T	intergenic	Cd109;Gm10635	dist=288405;dist=439372	.	.
5_60	chr9	84254821	84254821	C	T	intergenic	Bckdhb;4930554C24Rik	dist=130581;dist=519577	.	.
5_60	chr9	85375189	85375189	C	T	intergenic	Tent5a;Ibtk	dist=48039;dist=312171	.	.
5_60	chr9	85454725	85454725	C	T	intergenic	Tent5a;Ibtk	dist=127575;dist=232635	.	.
5_60	chr9	92950062	92950062	G	A	intergenic	4933400C23Rik;1700034K08Rik	dist=154351;dist=29854	.	.
5_60	chr9	93486099	93486099	C	T	intergenic	1700034K08Rik;Gm31957	dist=480366;dist=987261	.	.
5_60	chr9	100101424	100101424	G	A	intergenic	4930519F24Rik;Il20rb	dist=66754;dist=356295	.	.
5_60	chr9	104973688	104973688	C	T	intronic	Cpne4	.	.	.
5_60	chr9	110030974	110030974	C	T	intronic	Map4	.	.	.
5_60	chr9	110966562	110966562	G	A	exonic	Lrrc2	.	nonsynonymous SNV	Lrrc2:NM_028838:exon5:c.G612A:p.M204I
5_60	chr9	111036741	111036741	C	A	intronic	Ltf	.	.	.
5_60	chr9	111434135	111434135	C	A	intergenic	Trank1;Dclk3	dist=38360;dist=4946	.	.
5_60	chr9	113192828	113192828	G	A	intergenic	2900079G21Rik;Gm39436	dist=843903;dist=130506	.	.
5_60	chr9	116568961	116568961	C	T	intergenic	Gm4668;Rbms3	dist=374075;dist=3786	.	.
5_60	chr9	120350578	120350578	G	A	intronic	Myrip	.	.	.
5_60	chr10	3506566	3506566	C	T	intergenic	Ppp1r14c;Iyd	dist=41591;dist=33708	.	.
5_60	chr10	5034739	5034739	G	A	intronic	Syne1	.	.	.
5_60	chr10	11977358	11977358	G	A	intergenic	Timm8a1;Utrn	dist=366920;dist=404830	.	.
5_60	chr10	20339772	20339772	C	T	exonic	Bclaf1	.	stopgain	Bclaf1:NM_001025393:exon11:c.C2458T:p.Q820X	Bclaf1:NM_001025392:exon12:c.C2605T:p.Q869X	Bclaf1:NM_153787:exon12:c.C2599T:p.Q867X
5_60	chr10	24530197	24530197	G	A	ncRNA_intronic	Gm15270	.	.	.
5_60	chr10	26165628	26165628	G	A	intergenic	Gm9767;Samd3	dist=86181;dist=64079	.	.
5_60	chr10	29052106	29052106	G	A	intergenic	2310057J18Rik;Soga3	dist=65800;dist=91890	.	.
5_60	chr10	30425834	30425834	C	T	intergenic	Cenpw;Trmt11	dist=225294;dist=108391	.	.
5_60	chr10	31165294	31165294	G	A	intergenic	Hey2;Hddc2	dist=322511;dist=148111	.	.
5_60	chr10	32661891	32661891	C	T	intronic	Nkain2	.	.	.
5_60	chr10	33605125	33605125	C	T	intronic	Clvs2	.	.	.
5_60	chr10	37952083	37952083	G	A	intergenic	5930403N24Rik;4930591E09Rik	dist=800098;dist=223691	.	.
5_60	chr10	38319996	38319996	G	A	intergenic	4930591E09Rik;Rfpl4b	dist=138093;dist=500545	.	.
5_60	chr10	49291187	49291187	G	T	intronic	Grik2	.	.	.
5_60	chr10	49955405	49955405	C	T	intergenic	Grik2;Ascc3	dist=166651;dist=637264	.	.
5_60	chr10	50482502	50482502	C	T	intergenic	Grik2;Ascc3	dist=693748;dist=110167	.	.
5_60	chr10	51643933	51643933	G	A	intergenic	Gprc6a;Rfx6	dist=12475;dist=33827	.	.
5_60	chr10	57053104	57053104	C	T	intergenic	Gm36595;4930467K11Rik	dist=577137;dist=425279	.	.
5_60	chr10	57728020	57728020	C	T	intronic	Pkib	.	.	.
5_60	chr10	61220997	61220997	C	T	intronic	Adamts14	.	.	.
5_60	chr10	63238454	63238454	T	C	intergenic	Mypn;1700120B22Rik	dist=34502;dist=3777	.	.
5_60	chr10	64289903	64289903	A	C	intronic	Ctnna3	.	.	.
5_60	chr10	64762555	64762555	G	A	intronic	Ctnna3	.	.	.
5_60	chr10	65093061	65093061	G	A	intergenic	Ctnna3;Gm28881	dist=89394;dist=26465	.	.
5_60	chr10	66656326	66656326	G	A	intergenic	1700023F02Rik;1110002J07Rik	dist=455835;dist=255864	.	.
5_60	chr10	69512336	69512336	C	T	intergenic	Cdk1;Ank3	dist=159424;dist=21372	.	.
5_60	chr10	70698855	70698855	G	A	intergenic	D630013N20Rik;4930533K18Rik	dist=42892;dist=169786	.	.
5_60	chr10	71979391	71979391	G	C	downstream	1700049L16Rik	dist=495	.	.
5_60	chr10	72163507	72163507	C	A	intergenic	1700049L16Rik;Zwint	dist=182802;dist=491339	.	.
5_60	chr10	73980128	73980128	A	T	intronic	Pcdh15	.	.	.
5_60	chr10	74749637	74749637	G	A	intergenic	Pcdh15;Rsph14	dist=99905;dist=207840	.	.
5_60	chr10	74960192	74960192	C	T	intronic	Rsph14	.	.	.
5_60	chr10	75391448	75391448	A	C	intergenic	Gm5779;Upb1	dist=38487;dist=15463	.	.
5_60	chr10	77370832	77370832	G	T	intronic	Adarb1	.	.	.
5_60	chr10	78989681	78989681	C	T	intergenic	Olfr1352;Olfr1351	dist=4960;dist=27643	.	.
5_60	chr10	80135522	80135522	G	A	exonic	Cbarp	.	synonymous SNV	Cbarp:NM_001195268:exon5:c.C468T:p.F156F
5_60	chr10	81646202	81646202	G	T	intronic	Ankrd24	.	.	.
5_60	chr10	83396389	83396389	C	T	intergenic	D10Wsu102e;Aldh1l2	dist=27554;dist=91058	.	.
5_60	chr10	84001548	84001548	G	A	intergenic	1500009L16Rik;Gm34184	dist=238786;dist=35012	.	.
5_60	chr10	84088425	84088425	C	A	ncRNA_intronic	Gm34184	.	.	.
5_60	chr10	85484661	85484661	G	A	intronic	Btbd11	.	.	.
5_60	chr10	87665681	87665681	G	T	intergenic	Pah;Igf1	dist=81544;dist=192584	.	.
5_60	chr10	88193201	88193201	G	A	intergenic	Nup37;Washc3	dist=14806;dist=7896	.	.
5_60	chr10	89853528	89853528	G	A	intergenic	Uhrf1bp1l;Anks1b	dist=33659;dist=19981	.	.
5_60	chr10	92381174	92381174	C	T	intergenic	Gm20757;Nedd1	dist=5801;dist=303571	.	.
5_60	chr10	92899450	92899450	C	T	intronic	Cfap54	.	.	.
5_60	chr10	97071485	97071485	G	A	intergenic	4930556N09Rik;Mir3966	dist=10426;dist=351993	.	.
5_60	chr10	98223178	98223178	G	A	intergenic	Gm10754;Gm8633	dist=256088;dist=76749	.	.
5_60	chr10	98715895	98715895	C	T	intergenic	Gm8633;Atp2b1	dist=364028;dist=198747	.	.
5_60	chr10	98715896	98715896	C	T	intergenic	Gm8633;Atp2b1	dist=364029;dist=198746	.	.
5_60	chr10	100449711	100449711	G	A	intronic	Tmtc3	.	.	.
5_60	chr10	102355535	102355535	G	A	intronic	Mgat4c	.	.	.
5_60	chr10	109713669	109713669	C	T	intronic	Nav3	.	.	.
5_60	chr10	112710965	112710965	C	T	intergenic	Kcnc2;1700010J16Rik	dist=244661;dist=15961	.	.
5_60	chr10	116110468	116110468	A	T	intronic	Ptprr	.	.	.
5_60	chr10	116807266	116807266	G	A	intronic	Myrfl	.	.	.
5_60	chr10	118192295	118192295	G	A	intergenic	Mdm1;Il22	dist=23296;dist=12669	.	.
5_60	chr10	120205719	120205719	G	A	intergenic	Gm38500;Tmbim4	dist=1551;dist=3107	.	.
5_60	chr10	120305420	120305420	A	G	intergenic	Llph;Hmga2	dist=73350;dist=55848	.	.
5_60	chr10	121676746	121676746	C	T	intronic	D930020B18Rik	.	.	.
5_60	chr11	12818320	12818320	A	C	intergenic	Cobl;4930554G24Rik	dist=353360;dist=1253783	.	.
5_60	chr10	123268958	123268958	G	A	intronic	Tafa2	.	.	.
5_60	chr10	123420586	123420586	T	A	intronic	Tafa2	.	.	.
5_60	chr10	123778651	123778651	C	T	intergenic	Tafa2;4930503E24Rik	dist=37447;dist=690423	.	.
5_60	chr10	126084863	126084863	G	A	intergenic	Lrig3;1700021G15Rik	dist=69504;dist=170254	.	.
5_60	chr10	126479754	126479754	G	A	intergenic	1700025K04Rik;Mir378d	dist=105422;dist=230528	.	.
5_60	chr10	127335133	127335133	C	T	intronic	Gli1	.	.	.
5_60	chr11	10874642	10874642	G	A	intergenic	Abca13;Vwc2	dist=1190383;dist=239374	.	.
5_60	chr11	13675111	13675111	G	A	intergenic	Cobl;4930554G24Rik	dist=1210151;dist=396992	.	.
5_60	chr11	13800189	13800189	C	T	intergenic	Cobl;4930554G24Rik	dist=1335229;dist=271914	.	.
5_60	chr11	15839091	15839091	C	A	intergenic	Pom121l12;Vstm2a	dist=1238775;dist=418651	.	.
5_60	chr11	16472701	16472701	G	A	intergenic	Vstm2a;Sec61g	dist=188150;dist=28937	.	.
5_60	chr11	17399609	17399609	C	T	intergenic	C1d;Etaa1	dist=130433;dist=539144	.	.
5_60	chr11	19885175	19885175	G	A	intergenic	4933406G16Rik;Spred2	dist=809435;dist=39267	.	.
5_60	chr11	21277295	21277295	C	T	intronic	Vps54	.	.	.
5_60	chr11	22558512	22558512	C	T	intergenic	Tmem17;Gm12052	dist=39281;dist=53197	.	.
5_60	chr11	22701521	22701521	G	A	intergenic	Gm12052;B3gnt2	dist=83029;dist=133218	.	.
5_60	chr11	23383766	23383766	C	T	intronic	Usp34	.	.	.
5_60	chr11	27753650	27753650	C	T	intergenic	Gm12070;Ccdc85a	dist=965791;dist=632034	.	.
5_60	chr11	28161558	28161558	G	T	intergenic	Gm12070;Ccdc85a	dist=1373699;dist=224126	.	.
5_60	chr11	28838713	28838713	G	A	intergenic	Mir217;Efemp1	dist=74878;dist=14492	.	.
5_60	chr11	30730859	30730859	G	A	intergenic	Acyp2;Psme4	dist=81463;dist=40916	.	.
5_60	chr11	31518387	31518387	G	A	intergenic	Stc2;Bod1	dist=148326;dist=146763	.	.
5_60	chr11	32945254	32945254	G	A	intergenic	Gm12111;Fgf18	dist=19037;dist=171724	.	.
5_60	chr11	34141798	34141798	G	A	intergenic	4930469K13Rik;Foxi1	dist=43244;dist=62543	.	.
5_60	chr11	37088581	37088581	G	T	intergenic	Tenm2;Gm12128	dist=144340;dist=570408	.	.
5_60	chr11	38400486	38400486	C	T	intergenic	Gm12128;Gm12130	dist=727320;dist=91062	.	.
5_60	chr11	38688671	38688671	C	A	intergenic	Gm12130;4930553C11Rik	dist=168626;dist=619032	.	.
5_60	chr11	39631194	39631194	C	T	intergenic	4930553C11Rik;Mat2b	dist=240969;dist=1048120	.	.
5_60	chr11	41816783	41816783	C	T	intergenic	Ccng1;Gabrg2	dist=1061497;dist=93407	.	.
5_60	chr11	44718880	44718880	C	A	intronic	Ebf1	.	.	.
5_60	chr11	45142917	45142917	A	C	intergenic	Gm12159;F630206G17Rik	dist=25989;dist=665166	.	.
5_60	chr11	46244459	46244459	G	C	intronic	Cyfip2	.	.	.
5_60	chr11	46596237	46596237	C	T	intergenic	BC053393;Dppa1	dist=7005;dist=10773	.	.
5_60	chr11	46928639	46928639	C	T	intergenic	Timd4;Sgcd	dist=84306;dist=42440	.	.
5_60	chr11	48210487	48210487	A	G	intergenic	Sgcd;Gm36109	dist=831162;dist=581907	.	.
5_60	chr11	48568593	48568593	C	T	intergenic	Sgcd;Gm36109	dist=1189268;dist=223801	.	.
5_60	chr11	56193029	56193029	T	C	intergenic	Nmur2;Gria1	dist=152042;dist=818589	.	.
5_60	chr11	61628183	61628183	G	A	intergenic	Epn2;Grap	dist=48496;dist=25138	.	.
5_60	chr11	63632416	63632416	C	T	intergenic	Pmp22;Hs3st3b1	dist=472869;dist=252277	.	.
5_60	chr11	64904597	64904597	C	T	intergenic	Hs3st3a1;Elac2	dist=381762;dist=74438	.	.
5_60	chr11	66405880	66405880	G	T	intronic	Shisa6	.	.	.
5_60	chr11	69100980	69100980	C	T	intronic	Per1	.	.	.
5_60	chr11	74272532	74272532	C	T	intergenic	Olfr406;Olfr59	dist=2170;dist=11204	.	.
5_60	chr11	76631964	76631964	C	T	intergenic	Abr;Bhlha9	dist=54225;dist=40506	.	.
5_60	chr11	80245388	80245388	C	T	intronic	Rhot1	.	.	.
5_60	chr11	81188278	81188278	G	A	intronic	Asic2	.	.	.
5_60	chr11	83600905	83600905	C	T	ncRNA_intronic	E230016K23Rik	.	.	.
5_60	chr11	86770836	86770836	G	T	intronic	Dhx40	.	.	.
5_60	chr11	86957900	86957900	G	A	intronic	Ypel2	.	.	.
5_60	chr11	91373125	91373125	C	T	intergenic	4930405D11Rik;Kif2b	dist=477973;dist=202161	.	.
5_60	chr11	92830083	92830083	G	A	intergenic	Kif2b;Car10	dist=1252528;dist=268283	.	.
5_60	chr11	97701094	97701094	C	A	upstream	Pcgf2	dist=597	.	.
5_60	chr11	98032923	98032923	T	G	intergenic	Rpl19;Stac2	dist=2430;dist=3701	.	.
5_60	chr11	100102221	100102221	G	A	UTR3	Krt36	NM_001174099:c.*5C>T	.	.
5_60	chr11	106352035	106352035	C	T	intergenic	Scn4a;Prr29	dist=2645;dist=22791	.	.
5_60	chr11	109997930	109997930	C	T	intergenic	Abca8b;Abca8a	dist=2085;dist=27704	.	.
5_60	chr11	110708087	110708087	C	A	intergenic	Gm11682;Kcnj16	dist=161688;dist=259946	.	.
5_60	chr11	115421170	115421170	C	T	intronic	Kctd2	.	.	.
5_60	chr11	117522787	117522787	C	T	upstream	Gm11734	dist=393	.	.
5_60	chr12	7831984	7831984	T	G	intergenic	1700101O22Rik;Apob	dist=451654;dist=145693	.	.
5_60	chr12	8533234	8533234	G	A	intronic	Slc7a15	.	.	.
5_60	chr12	10090756	10090756	C	T	intergenic	Osr1;Nt5c1b	dist=509256;dist=279215	.	.
5_60	chr12	10635482	10635482	G	A	intergenic	Gm38407;7420701I03Rik	dist=104179;dist=412331	.	.
5_60	chr12	10861693	10861693	C	T	intergenic	Gm38407;7420701I03Rik	dist=330390;dist=186120	.	.
5_60	chr12	14838119	14838119	C	T	intergenic	Gm16497;4930448C13Rik	dist=552435;dist=158270	.	.
5_60	chr12	15097738	15097738	C	T	intergenic	4930448C13Rik;Trib2	dist=47349;dist=693989	.	.
5_60	chr12	28602545	28602545	G	A	intronic	Colec11	.	.	.
5_60	chr12	31878820	31878820	C	T	intronic	Cog5	.	.	.
5_60	chr12	32426773	32426773	G	A	intergenic	Ccdc71l;Gm40376	dist=43830;dist=297955	.	.
5_60	chr12	34250429	34250429	C	T	intronic	Hdac9	.	.	.
5_60	chr12	35339243	35339243	G	T	intergenic	Mir680-3;Ahr	dist=144346;dist=158736	.	.
5_60	chr12	36213263	36213263	G	A	intronic	Lrrc72	.	.	.
5_60	chr12	43631112	43631112	A	T	intergenic	Gm33340;Dnajb9	dist=596895;dist=574785	.	.
5_60	chr12	46464259	46464259	G	A	intergenic	Stxbp6;Nova1	dist=1389776;dist=233639	.	.
5_60	chr12	49058832	49058832	G	A	intergenic	NONE;Gm34304	dist=NONE;dist=309898	.	.
5_60	chr12	49137396	49137396	G	A	intergenic	NONE;Gm34304	dist=NONE;dist=231334	.	.
5_60	chr12	49800984	49800984	G	A	intergenic	1810007C17Rik;Prkd1	dist=320122;dist=540247	.	.
5_60	chr12	53383433	53383433	G	A	intronic	Npas3	.	.	.
5_60	chr12	53638628	53638628	C	T	intronic	Npas3	.	.	.
5_60	chr12	53911414	53911414	G	A	intronic	Npas3	.	.	.
5_60	chr12	55732756	55732756	G	A	intronic	Ralgapa1	.	.	.
5_60	chr12	57229546	57229546	G	A	upstream	Mipol1;Prps1l3	dist=866	.	.
5_60	chr12	58069639	58069639	G	T	intergenic	Ttc6;Sstr1	dist=331735;dist=142165	.	.
5_60	chr12	60315642	60315642	G	A	intergenic	Fbxo33;Gm20063	dist=1096159;dist=1184018	.	.
5_60	chr12	63798975	63798975	C	T	intergenic	Spanxn4;Fscb	dist=1110639;dist=672358	.	.
5_60	chr12	64332633	64332633	C	T	intergenic	Spanxn4;Fscb	dist=1644297;dist=138700	.	.
5_60	chr12	70488224	70488224	G	A	ncRNA_intronic	Mir466o	.	.	.
5_60	chr12	78340497	78340497	C	T	intronic	Gphn	.	.	.
5_60	chr12	78390074	78390074	G	A	intronic	Gphn	.	.	.
5_60	chr12	93402746	93402746	G	A	intergenic	Sel1l;4930559C10Rik	dist=1553589;dist=13711	.	.
5_60	chr12	93936135	93936135	C	T	intergenic	Mir8099-1;Flrt2	dist=8671;dist=1756091	.	.
5_60	chr12	95923783	95923783	G	A	intergenic	Flrt2;1700019M22Rik	dist=138570;dist=122838	.	.
5_60	chr12	96594494	96594494	C	T	intergenic	1700019M22Rik;Gm47415	dist=547272;dist=1481863	.	.
5_60	chr12	97712260	97712260	G	A	intergenic	1700019M22Rik;Gm47415	dist=1665038;dist=364097	.	.
5_60	chr12	99586468	99586468	C	T	ncRNA_intronic	Gm26839	.	.	.
5_60	chr12	99635092	99635092	G	C	intergenic	1700064M15Rik;Gm19951	dist=7118;dist=8004	.	.
5_60	chr12	99924723	99924723	C	T	intronic	Tdp1	.	.	.
5_60	chr12	104327953	104327953	G	T	intergenic	Serpina3j;Serpina3k	dist=7367;dist=10533	.	.
5_60	chr12	105282140	105282140	C	T	intergenic	Tcl1;Tunar	dist=59403;dist=54454	.	.
5_60	chr12	107611656	107611656	C	T	intergenic	Gm16087;4930465M20Rik	dist=655724;dist=112087	.	.
5_60	chr12	108104553	108104553	G	A	intergenic	Bcl11b;Setd3	dist=101139;dist=1878	.	.
5_60	chr12	110216889	110216889	G	A	intergenic	3110009F21Rik;Dio3os	dist=58816;dist=58496	.	.
5_60	chr12	111117190	111117190	G	A	intergenic	Rcor1;4930595D18Rik	dist=1288;dist=42660	.	.
5_60	chr12	116225742	116225742	C	T	intronic	Wdr60	.	.	.
5_60	chr12	119922872	119922872	C	T	intergenic	Macc1;Tmem196	dist=455940;dist=23255	.	.
5_60	chr13	9186628	9186628	G	A	intergenic	Larp4b;Dip2c	dist=12177;dist=89897	.	.
5_60	chr13	10721990	10721990	T	C	intergenic	Chrm3;Zp4-ps	dist=361187;dist=800062	.	.
5_60	chr13	11767428	11767428	C	T	intronic	Ryr2	.	.	.
5_60	chr13	13324654	13324654	G	A	intergenic	Prl2c5;Gpr137b	dist=132729;dist=32966	.	.
5_60	chr13	15315569	15315569	C	T	intergenic	AW209491;Gli3	dist=677367;dist=148154	.	.
5_60	chr13	17580883	17580883	G	A	intronic	Sugct	.	.	.
5_60	chr13	17769708	17769708	A	T	intronic	Cdk13	.	.	.
5_60	chr13	18713851	18713851	G	A	intergenic	Pou6f2;Vps41	dist=331812;dist=3441	.	.
5_60	chr13	18931309	18931309	C	T	intergenic	Vps41;Amph	dist=64498;dist=17042	.	.
5_60	chr13	19968099	19968099	G	A	intergenic	Gpr141;Elmo1	dist=143842;dist=122408	.	.
5_60	chr13	26623428	26623428	G	A	intergenic	1700092E19Rik;Hdgfl1	dist=311022;dist=144744	.	.
5_60	chr13	30641124	30641124	C	T	intergenic	4930519D14Rik;Dusp22	dist=16866;dist=18935	.	.
5_60	chr13	32635639	32635639	G	T	intergenic	Gmds;Mylk4	dist=297095;dist=65185	.	.
5_60	chr13	36855517	36855517	G	A	intergenic	Nrn1;F13a1	dist=121040;dist=11661	.	.
5_60	chr13	37186772	37186772	C	T	intergenic	F13a1;Ly86	dist=136528;dist=158573	.	.
5_60	chr13	37450639	37450639	C	T	intergenic	Gm4035;Gm47754	dist=15518;dist=130426	.	.
5_60	chr13	37773275	37773275	G	A	intergenic	Gm47754;Rreb1	dist=183962;dist=52763	.	.
5_60	chr13	38386003	38386003	A	G	intronic	Bmp6	.	.	.
5_60	chr13	41231092	41231092	C	T	intergenic	Elovl2;Smim13	dist=10689;dist=18752	.	.
5_60	chr13	41853517	41853517	G	A	intergenic	Adtrp;Gm10790	dist=5901;dist=12398	.	.
5_60	chr13	46066858	46066858	C	A	intergenic	5033430I15Rik;Stmnd1	dist=100350;dist=206863	.	.
5_60	chr13	52360922	52360922	C	T	intergenic	4921525O09Rik;Diras2	dist=236762;dist=143453	.	.
5_60	chr13	57450410	57450410	T	G	intronic	Spock1	.	.	.
5_60	chr13	60424148	60424148	G	A	intergenic	Gm5084;Dapk1	dist=208130;dist=177799	.	.
5_60	chr13	60917818	60917818	G	A	intergenic	Tpbpb;Ctla2a	dist=12971;dist=16337	.	.
5_60	chr13	63321940	63321940	G	A	exonic	Fancc	.	nonsynonymous SNV	Fancc:NM_001282942:exon12:c.C971T:p.P324L	Fancc:NM_001042673:exon13:c.C1262T:p.P421L	Fancc:NM_001347514:exon13:c.C1262T:p.P421L	Fancc:NM_007985:exon13:c.C1262T:p.P421L	Fancc:NM_001347515:exon14:c.C1328T:p.P443L
5_60	chr13	63321941	63321941	G	A	exonic	Fancc	.	nonsynonymous SNV	Fancc:NM_001282942:exon12:c.C970T:p.P324S	Fancc:NM_001042673:exon13:c.C1261T:p.P421S	Fancc:NM_001347514:exon13:c.C1261T:p.P421S	Fancc:NM_007985:exon13:c.C1261T:p.P421S	Fancc:NM_001347515:exon14:c.C1327T:p.P443S
5_60	chr13	63862825	63862825	C	T	intronic	Ercc6l2	.	.	.
5_60	chr13	65127967	65127967	T	G	intergenic	Mfsd14b;Olfr466	dist=14985;dist=24259	.	.
5_60	chr13	69405129	69405129	C	T	intergenic	Gm26844;Tent4a	dist=261164;dist=92830	.	.
5_60	chr13	72945804	72945804	G	A	intergenic	D730050B12Rik;4930555K05Rik	dist=129041;dist=260287	.	.
5_60	chr13	75154713	75154713	G	A	intergenic	Pcsk1;Mir682	dist=19854;dist=490333	.	.
5_60	chr13	76491657	76491657	C	T	intronic	Mctp1	.	.	.
5_60	chr13	85372183	85372183	C	T	intergenic	Rasa1;Cox7c	dist=82697;dist=672615	.	.
5_60	chr13	87851977	87851977	C	A	intergenic	Cox7c;Gm34585	dist=1805182;dist=669216	.	.
5_60	chr13	88985623	88985623	C	T	intronic	Edil3	.	.	.
5_60	chr13	90761772	90761772	G	A	intergenic	Tmem167;Atp6ap1l	dist=646851;dist=121677	.	.
5_60	chr13	93936508	93936508	G	A	intronic	Arsb	.	.	.
5_60	chr13	94686867	94686867	G	A	intergenic	Ap3b1;Tbca	dist=120551;dist=102053	.	.
5_60	chr13	100040328	100040328	G	A	intronic	Bdp1	.	.	.
5_60	chr13	100585769	100585769	C	T	intergenic	Ocln;Marveld2	dist=33051;dist=10188	.	.
5_60	chr13	101107588	101107588	C	T	intergenic	Slc30a5;5930438M14Rik	dist=274161;dist=124539	.	.
5_60	chr13	101648876	101648876	A	T	intergenic	Gm41043;Pik3r1	dist=100724;dist=31885	.	.
5_60	chr13	104513221	104513221	G	A	intergenic	Adamts6;Cwc27	dist=16526;dist=117919	.	.
5_60	chr13	107732721	107732721	G	A	intronic	Zswim6	.	.	.
5_60	chr13	110131234	110131234	G	A	intronic	Rab3c	.	.	.
5_60	chr13	110405819	110405819	C	T	intergenic	Plk2;Gm33045	dist=4976;dist=221426	.	.
5_60	chr13	110488505	110488505	G	A	intergenic	Plk2;Gm33045	dist=87662;dist=138740	.	.
5_60	chr13	111459401	111459401	G	A	intronic	Gpbp1	.	.	.
5_60	chr13	112199210	112199210	G	A	intergenic	Gm41062;Ankrd55	dist=97511;dist=89241	.	.
5_60	chr13	115039724	115039724	C	T	intronic	Itga1	.	.	.
5_60	chr13	115675859	115675859	G	A	intergenic	Itga1;Isl1	dist=573895;dist=622411	.	.
5_60	chr13	116135883	116135883	G	A	intergenic	Itga1;Isl1	dist=1033919;dist=162387	.	.
5_60	chr13	117665994	117665994	C	T	intronic	Hcn1	.	.	.
5_60	chr13	119143669	119143669	C	T	intergenic	Fgf10;Nnt	dist=351096;dist=190648	.	.
5_60	chr14	9481774	9481774	G	A	intergenic	4930455B14Rik;Gm41096	dist=808396;dist=20315	.	.
5_60	chr14	13195935	13195935	G	A	ncRNA_intronic	Gm5087	.	.	.
5_60	chr14	15652141	15652141	C	T	intergenic	B230110C06Rik;Oxsm	dist=199696;dist=586515	.	.
5_60	chr14	17754832	17754832	G	A	intronic	Thrb	.	.	.
5_60	chr14	19999942	19999942	G	T	intergenic	Gng2;Saysd1	dist=22693;dist=75694	.	.
5_60	chr14	20060192	20060192	G	A	intergenic	Gng2;Saysd1	dist=82943;dist=15444	.	.
5_60	chr14	20556914	20556914	C	T	ncRNA_intronic	1810062O18Rik	.	.	.
5_60	chr14	21332680	21332680	C	T	intronic	Adk	.	.	.
5_60	chr14	21734948	21734948	G	A	exonic	Dusp13	.	synonymous SNV	Dusp13:NM_001374079:exon2:c.C342T:p.V114V	Dusp13:NM_001374075:exon3:c.C696T:p.V232V	Dusp13:NM_001374077:exon3:c.C342T:p.V114V	Dusp13:NM_001374078:exon3:c.C342T:p.V114V	Dusp13:NM_013849:exon3:c.C537T:p.V179V
5_60	chr14	22457111	22457111	G	A	intronic	Lrmda	.	.	.
5_60	chr14	27346943	27346943	C	T	intronic	Arhgef3	.	.	.
5_60	chr14	28407906	28407906	C	T	intronic	Erc2	.	.	.
5_60	chr14	32313588	32313588	C	T	intergenic	Parg;Ogdhl	dist=14874;dist=8431	.	.
5_60	chr14	32481407	32481407	G	A	intergenic	Chat;Ercc6	dist=15498;dist=32114	.	.
5_60	chr14	34415238	34415238	G	A	intronic	Bmpr1a	.	.	.
5_60	chr14	35006411	35006411	G	T	intronic	Grid1	.	.	.
5_60	chr14	41172700	41172700	G	T	exonic	Sftpd	.	nonsynonymous SNV	Sftpd:NM_009160:exon8:c.C761A:p.P254H
5_60	chr14	49830955	49830955	G	A	intergenic	Gm8417;Olfr722	dist=23663;dist=63303	.	.
5_60	chr14	49954085	49954085	C	T	intergenic	Olfr723;Olfr724	dist=24517;dist=6006	.	.
5_60	chr14	54200117	54200117	T	C	intergenic	Gm30214;Dad1	dist=1160651;dist=35368	.	.
5_60	chr14	58391653	58391653	G	A	intergenic	Fgf9;1700129C05Rik	dist=278933;dist=741383	.	.
5_60	chr14	68756926	68756926	T	A	intergenic	Adam28;Stc1	dist=101084;dist=272363	.	.
5_60	chr14	72179902	72179902	G	A	intergenic	4930434J06Rik;Fndc3a	dist=259464;dist=358051	.	.
5_60	chr14	74148437	74148437	T	C	intergenic	Sucla2;4933402J15Rik	dist=552293;dist=207090	.	.
5_60	chr14	75342123	75342123	C	T	ncRNA_intronic	Mir466f-3	.	.	.
5_60	chr14	75588243	75588243	G	A	intronic	Cby2	.	.	.
5_60	chr14	75654260	75654260	G	A	intronic	Erich6b	.	.	.
5_60	chr14	81777423	81777423	C	T	intergenic	Olfm4;NONE	dist=1754282;dist=NONE	.	.
5_60	chr14	85114260	85114260	A	G	intergenic	Pcdh17;4930529K09Rik	dist=577200;dist=1131710	.	.
5_60	chr14	85600887	85600887	C	T	intergenic	Pcdh17;4930529K09Rik	dist=1063827;dist=645083	.	.
5_60	chr14	86543344	86543344	G	A	intergenic	Gm32815;Diaph3	dist=243426;dist=112013	.	.
5_60	chr14	87306113	87306113	C	T	intergenic	Diaph3;Tdrd3	dist=164889;dist=110470	.	.
5_60	chr14	87860014	87860014	G	T	intergenic	Tdrd3;Pcdh20	dist=314506;dist=604733	.	.
5_60	chr14	90997625	90997625	C	T	intergenic	4930474H20Rik;NONE	dist=727865;dist=NONE	.	.
5_60	chr14	91637778	91637778	G	A	intergenic	4930474H20Rik;Pcdh9	dist=1368018;dist=1375922	.	.
5_60	chr14	93944514	93944514	C	A	intergenic	Pcdh9;Spertl	dist=53835;dist=1936740	.	.
5_60	chr14	97896234	97896234	G	A	intronic	Dach1	.	.	.
5_60	chr14	100131218	100131218	C	T	intronic	Klf12	.	.	.
5_60	chr14	102237219	102237219	C	T	intergenic	Lmo7;Kctd12	dist=302526;dist=739362	.	.
5_60	chr14	104205023	104205023	C	T	intergenic	4930432J09Rik;D130079A08Rik	dist=177881;dist=83410	.	.
5_60	chr14	106675582	106675582	C	T	intergenic	1700128A07Rik;NONE	dist=189062;dist=NONE	.	.
5_60	chr14	115246593	115246593	C	T	intronic	Gpc5	.	.	.
5_60	chr14	117549182	117549182	G	A	intronic	Gpc6	.	.	.
5_60	chr14	121953020	121953020	C	T	UTR3	Gpr183	NM_183031:c.*1014G>A	.	.
5_60	chr14	123780365	123780365	G	A	intronic	Itgbl1	.	.	.
5_60	chr14	123893265	123893265	G	A	intronic	Itgbl1	.	.	.
5_60	chr14	124476581	124476581	T	G	intronic	Fgf14	.	.	.
5_60	chr15	6349136	6349136	C	T	intronic	Dab2	.	.	.
5_60	chr15	8362519	8362519	C	T	intronic	Nipbl	.	.	.
5_60	chr15	10114803	10114803	C	A	intergenic	Spef2;Prlr	dist=365935;dist=62435	.	.
5_60	chr15	10369709	10369709	G	A	intronic	Agxt2	.	.	.
5_60	chr15	15392672	15392672	G	A	intergenic	NONE;Cdh9	dist=NONE;dist=1336243	.	.
5_60	chr15	15927434	15927434	C	T	intergenic	NONE;Cdh9	dist=NONE;dist=801481	.	.
5_60	chr15	16840637	16840637	C	T	intronic	Cdh9	.	.	.
5_60	chr15	20281278	20281278	G	A	intergenic	Gm35496;Acot10	dist=1077949;dist=383936	.	.
5_60	chr15	24846996	24846996	T	C	intergenic	Cdh18;Basp1	dist=1372578;dist=516281	.	.
5_60	chr15	25366483	25366483	G	A	intronic	Basp1	.	.	.
5_60	chr15	26776394	26776394	G	A	intronic	Fbxl7	.	.	.
5_60	chr15	27361134	27361134	C	T	intergenic	Fbxl7;Ank	dist=465570;dist=105543	.	.
5_60	chr15	29454643	29454643	G	A	intergenic	Dnah5;Mir3964	dist=982598;dist=258688	.	.
5_60	chr15	32407739	32407739	G	A	intronic	Sema5a	.	.	.
5_60	chr15	32441776	32441776	C	T	intronic	Sema5a	.	.	.
5_60	chr15	33339222	33339222	G	A	intronic	Cpq	.	.	.
5_60	chr15	35591300	35591300	C	T	intronic	Vps13b	.	.	.
5_60	chr15	36569731	36569731	C	T	intergenic	Snx31;Pabpc1	dist=14158;dist=25927	.	.
5_60	chr15	41104614	41104614	C	T	downstream	Zfpm2	dist=22	.	.
5_60	chr15	44562879	44562879	G	A	intronic	Pkhd1l1	.	.	.
5_60	chr15	46226967	46226967	C	T	intergenic	Kcnv1;1700022A22Rik	dist=1112033;dist=97618	.	.
5_60	chr15	48464762	48464762	C	A	intronic	Csmd3	.	.	.
5_60	chr15	48698518	48698518	G	A	intronic	Csmd3	.	.	.
5_60	chr15	49509010	49509010	G	T	intergenic	Csmd3;Trps1	dist=717021;dist=1145749	.	.
5_60	chr15	50729945	50729945	C	T	intronic	Trps1	.	.	.
5_60	chr15	50809616	50809616	T	G	intronic	Trps1	.	.	.
5_60	chr15	52117041	52117041	C	T	intergenic	Aard;Slc30a8	dist=71319;dist=178512	.	.
5_60	chr15	57149405	57149405	C	T	intergenic	Has2;Slc22a22	dist=454859;dist=94362	.	.
5_60	chr15	66401418	66401418	C	T	intronic	Lrrc6	.	.	.
5_60	chr15	66470677	66470677	G	A	intronic	Lrrc6	.	.	.
5_60	chr15	70754809	70754809	G	A	intergenic	Gm19782;Fam135b	dist=676605;dist=690869	.	.
5_60	chr15	71239880	71239880	C	T	intergenic	Gm19782;Fam135b	dist=1161676;dist=205798	.	.
5_60	chr15	72193754	72193754	G	A	intergenic	Col22a1;Kcnk9	dist=159527;dist=313232	.	.
5_60	chr15	73460275	73460275	C	T	intergenic	Ptk2;Dennd3	dist=37084;dist=52285	.	.
5_60	chr15	75220377	75220377	G	A	intronic	Ly6g2	.	.	.
5_60	chr15	75502664	75502664	C	T	UTR3	Gm34593	NM_001384229:c.*1941C>T	.	.
5_60	chr15	75895750	75895750	G	A	exonic	Eef1d	.	synonymous SNV	Eef1d:NM_001285431:exon6:c.C717T:p.I239I	Eef1d:NM_001285432:exon6:c.C717T:p.I239I	Eef1d:NM_001285433:exon6:c.C717T:p.I239I	Eef1d:NM_001285429:exon7:c.C789T:p.I263I	Eef1d:NM_001285430:exon7:c.C789T:p.I263I	Eef1d:NM_001285434:exon7:c.C774T:p.I258I	Eef1d:NM_023240:exon7:c.C789T:p.I263I	Eef1d:NM_029663:exon9:c.C1926T:p.I642I
5_60	chr15	80939859	80939859	G	A	UTR3	Tnrc6b	NM_144812:c.*10383G>A;NM_177124:c.*10383G>A	.	.
5_60	chr15	86978626	86978626	C	T	intergenic	Tbc1d22a;A930027H12Rik	dist=480123;dist=118867	.	.
5_60	chr15	89640088	89640088	C	T	intergenic	Rabl2;Gm19378	dist=48165;dist=127527	.	.
5_60	chr15	91263624	91263624	C	A	intergenic	Abcd2;Slc2a13	dist=71617;dist=4067	.	.
5_60	chr15	93229748	93229748	C	A	intergenic	Pdzrn4;Gxylt1	dist=457929;dist=9982	.	.
5_60	chr15	94857188	94857188	C	T	intronic	Tmem117	.	.	.
5_60	chr15	96912136	96912136	C	T	intergenic	Slc38a2;Slc38a4	dist=212408;dist=82687	.	.
5_60	chr15	97168930	97168930	G	A	intergenic	Gm32885;Amigo2	dist=1686;dist=75144	.	.
5_60	chr15	98085923	98085923	G	T	intronic	Senp1	.	.	.
5_60	chr15	98086113	98086113	C	T	intronic	Senp1	.	.	.
5_60	chr15	99652026	99652026	T	C	upstream	Racgap1	dist=370	.	.
5_60	chr15	102083837	102083837	G	T	intronic	Eif4b	.	.	.
5_60	chr15	102381167	102381167	C	T	intergenic	Sp7;Sp1	dist=14199;dist=25149	.	.
5_60	chr15	103240713	103240713	C	A	ncRNA_intronic	Gm10052;Gm5643	.	.	.
5_60	chr15	103757500	103757500	G	A	intronic	Mucl1	.	.	.
5_60	chr16	4697064	4697064	C	T	intronic	Dnaja3	.	.	.
5_60	chr16	5610752	5610752	C	A	intergenic	Gm41414;Rbfox1	dist=158497;dist=274041	.	.
5_60	chr16	16716119	16716119	G	A	ncRNA_intronic	4933404G15Rik	.	.	.
5_60	chr16	17209898	17209898	G	A	exonic	Rimbp3	.	synonymous SNV	Rimbp3:NM_001033338:exon1:c.G1185A:p.E395E
5_60	chr16	19985164	19985164	G	A	intergenic	Klhl6;Klhl24	dist=2115;dist=112390	.	.
5_60	chr16	23020639	23020639	C	T	intronic	Kng2	.	.	.
5_60	chr16	23760714	23760714	C	T	intergenic	Rtp4;Sst	dist=146492;dist=128867	.	.
5_60	chr16	24457223	24457223	C	T	intronic	Lpp	.	.	.
5_60	chr16	29100369	29100369	C	T	intergenic	Mb21d2;Plaat1	dist=170671;dist=109326	.	.
5_60	chr16	29213512	29213512	C	T	intronic	Plaat1	.	.	.
5_60	chr16	34718956	34718956	C	A	intronic	Ccdc14	.	.	.
5_60	chr16	35835944	35835944	G	A	intronic	Parp14	.	.	.
5_60	chr16	39805649	39805649	G	C	intergenic	Gm36742;Lsamp	dist=616699;dist=178715	.	.
5_60	chr16	43230668	43230668	C	T	intronic	Zbtb20	.	.	.
5_60	chr16	45698466	45698466	G	A	intergenic	Tmprss7;Tagln3	dist=4808;dist=12764	.	.
5_60	chr16	46266248	46266248	G	A	intergenic	Gm4737;Nectin3	dist=111171;dist=128610	.	.
5_60	chr16	47222068	47222068	G	A	intergenic	Nectin3;6430553K19Rik	dist=725101;dist=900006	.	.
5_60	chr16	52263407	52263407	C	T	intronic	Alcam	.	.	.
5_60	chr16	54347457	54347457	C	T	intergenic	4930404A05Rik;Zpld1	dist=1531713;dist=877718	.	.
5_60	chr16	55203509	55203509	G	T	intergenic	NONE;Zpld1	dist=NONE;dist=21666	.	.
5_60	chr16	55461019	55461019	C	T	intergenic	Zpld1;Mir5118	dist=177782;dist=33712	.	.
5_60	chr16	57542453	57542453	G	A	intronic	Cmss1;Filip1l	.	.	.
5_60	chr16	59525875	59525875	G	A	intronic	Crybg3	.	.	.
5_60	chr16	59831668	59831668	T	G	intronic	Epha6	.	.	.
5_60	chr16	61807759	61807759	C	T	intergenic	Epha6;Nsun3	dist=1202228;dist=927093	.	.
5_60	chr16	61908929	61908929	C	T	intergenic	Epha6;Nsun3	dist=1303398;dist=825923	.	.
5_60	chr16	64438196	64438196	C	T	intergenic	Epha3;Csnka2ip	dist=574021;dist=39615	.	.
5_60	chr16	64526592	64526592	C	T	intronic	Csnka2ip	.	.	.
5_60	chr16	65162536	65162536	G	A	intergenic	Htr1f;Pou1f1	dist=56752;dist=357976	.	.
5_60	chr16	69431070	69431070	G	A	intergenic	Cadm2;4930428D20Rik	dist=1810162;dist=365071	.	.
5_60	chr16	70902663	70902663	C	T	intergenic	D16Ertd519e;4931420L22Rik	dist=277841;dist=228413	.	.
5_60	chr16	72632729	72632729	G	A	intergenic	8030451O07Rik;Robo1	dist=398402;dist=30420	.	.
5_60	chr16	73341954	73341954	G	A	intergenic	Robo1;Robo2	dist=295854;dist=550352	.	.
5_60	chr16	73461261	73461261	C	T	intergenic	Robo1;Robo2	dist=415161;dist=431045	.	.
5_60	chr16	73699296	73699296	C	T	intergenic	Robo1;Robo2	dist=653196;dist=193010	.	.
5_60	chr16	75821066	75821066	T	C	intergenic	Hspa13;Samsn1	dist=54248;dist=37728	.	.
5_60	chr16	77527098	77527098	G	A	ncRNA_intronic	Mir99ahg	.	.	.
5_60	chr16	83170608	83170608	C	T	intergenic	Ncam2;4930553E22Rik	dist=1546321;dist=1200535	.	.
5_60	chr16	90563880	90563880	C	T	intergenic	Gm36001;Mis18a	dist=13271;dist=155432	.	.
5_60	chr16	90979497	90979497	G	A	intronic	Synj1	.	.	.
5_60	chr16	94392893	94392893	C	T	intronic	Ttc3	.	.	.
5_60	chr16	94842027	94842027	G	A	intronic	Kcnj6	.	.	.
5_60	chr17	9563429	9563429	A	G	intergenic	6530411M01Rik;Pabpc6	dist=395407;dist=103068	.	.
5_60	chr17	11637996	11637996	A	C	intronic	Prkn	.	.	.
5_60	chr17	12982769	12982769	T	C	intronic	Wtap	.	.	.
5_60	chr17	18512956	18512956	C	T	intergenic	Vmn2r95;Vmn2r96	dist=60632;dist=60064	.	.
5_60	chr17	19488189	19488189	C	T	intergenic	Vmn2r99;Vmn2r100	dist=93599;dist=16622	.	.
5_60	chr17	21596200	21596200	C	T	intergenic	Zfp948;Gm30531	dist=7501;dist=19302	.	.
5_60	chr17	25259185	25259185	G	A	intergenic	Baiap3;Ube2i	dist=2821;dist=1325	.	.
5_60	chr17	26986066	26986066	C	T	intergenic	Zbtb9;Ggnbp1	dist=9863;dist=31969	.	.
5_60	chr17	27587209	27587209	G	T	intronic	Nudt3	.	.	.
5_60	chr17	33065829	33065829	C	T	ncRNA_exonic	Phf8-ps	.	.	.
5_60	chr17	35767931	35767931	A	T	intergenic	Gm4577;4833427F10Rik	dist=59560;dist=4519	.	.
5_60	chr17	35956145	35956145	G	C	downstream	Abcf1	dist=674	.	.
5_60	chr17	36547765	36547765	G	T	intronic	H2-M11	.	.	.
5_60	chr17	36841579	36841579	A	T	intronic	Trim26	.	.	.
5_60	chr17	38710441	38710441	G	A	intergenic	Esp31;Esp24	dist=64788;dist=326254	.	.
5_60	chr17	41794826	41794826	C	T	intergenic	Mmut;Ptchd4	dist=832837;dist=521121	.	.
5_60	chr17	43462281	43462281	C	A	intergenic	Adgrf5;Mep1a	dist=2724;dist=12048	.	.
5_60	chr17	51207687	51207687	G	A	intergenic	Tbc1d5;Mir669a-8	dist=28335;dist=70301	.	.
5_60	chr17	52900716	52900716	C	T	intronic	Kcnh8	.	.	.
5_60	chr17	54770980	54770980	C	T	intergenic	1700025K24Rik;St6gal2	dist=400906;dist=674402	.	.
5_60	chr17	55359003	55359003	C	T	intergenic	1700025K24Rik;St6gal2	dist=988929;dist=86379	.	.
5_60	chr17	56269344	56269344	A	T	downstream	Ticam1	dist=118	.	.
5_60	chr17	58737750	58737750	C	T	intergenic	Cntnap5c;Pdzph1	dist=326119;dist=141058	.	.
5_60	chr17	61603298	61603298	G	A	intergenic	NONE;Efna5	dist=NONE;dist=999659	.	.
5_60	chr17	62997691	62997691	G	A	intergenic	Efna5;Fbxl17	dist=116374;dist=48261	.	.
5_60	chr17	66749423	66749423	G	A	intronic	Ptprm	.	.	.
5_60	chr17	67012193	67012193	G	A	intronic	Ptprm	.	.	.
5_60	chr17	67279178	67279178	C	A	intronic	Ptprm	.	.	.
5_60	chr17	70995643	70995643	G	A	intronic	Myl12a	.	.	.
5_60	chr17	71230030	71230030	T	C	intronic	Lpin2	.	.	.
5_60	chr17	72202013	72202013	C	T	intronic	Alk	.	.	.
5_60	chr17	72418571	72418571	G	A	intronic	Alk	.	.	.
5_60	chr17	76472384	76472384	C	T	intergenic	Gm4710;Gm32282	dist=583345;dist=1726866	.	.
5_60	chr17	77673556	77673556	G	A	intergenic	Gm4710;Gm32282	dist=1784517;dist=525694	.	.
5_60	chr17	79648810	79648810	G	T	intronic	Rmdn2	.	.	.
5_60	chr17	81046916	81046916	G	A	intronic	Thumpd2	.	.	.
5_60	chr17	82795681	82795681	C	A	intergenic	Slc8a1;Gm19689	dist=1057294;dist=237911	.	.
5_60	chr17	83536877	83536877	C	T	intergenic	Cox7a2l;Kcng3	dist=22544;dist=49080	.	.
5_60	chr17	85609285	85609285	G	A	ncRNA_exonic	Six3os1	.	.	.
5_60	chr17	86825240	86825240	C	T	intronic	Epas1	.	.	.
5_60	chr17	88711573	88711573	G	A	exonic	Gtf2a1l	.	nonsynonymous SNV	Gtf2a1l:NM_023630:exon7:c.G1084A:p.E362K
5_60	chr17	89073577	89073577	C	T	intronic	Fshr	.	.	.
5_60	chr17	89751702	89751702	G	T	intergenic	Gm4719;Nrxn1	dist=366709;dist=281942	.	.
5_60	chr17	91297171	91297171	C	T	intergenic	Nrxn1;Adcyap1	dist=204369;dist=1901846	.	.
5_60	chr17	92352093	92352093	G	T	intergenic	Nrxn1;Adcyap1	dist=1259291;dist=846924	.	.
5_60	chr18	4307192	4307192	C	T	intergenic	Lyzl1;Map3k8	dist=124956;dist=24135	.	.
5_60	chr18	5089582	5089582	G	A	intronic	Svil	.	.	.
5_60	chr18	7604531	7604531	G	A	intronic	Mpp7	.	.	.
5_60	chr18	10852487	10852487	C	T	intergenic	Mib1;Gata6os	dist=33909;dist=189550	.	.
5_60	chr18	11232045	11232045	G	T	intergenic	Gata6;Rbbp8	dist=146410;dist=401231	.	.
5_60	chr18	13316789	13316789	G	A	intergenic	Hrh4;Gm36747	dist=293907;dist=191602	.	.
5_60	chr18	16051817	16051817	C	T	intergenic	Chst9;Cdh2	dist=291660;dist=537060	.	.
5_60	chr18	18501175	18501175	C	T	intergenic	4930545E07Rik;Dsc3	dist=920185;dist=1459755	.	.
5_60	chr18	23118572	23118572	G	A	intergenic	Nol4;Gm7788	dist=76891;dist=99024	.	.
5_60	chr18	26713619	26713619	C	T	intergenic	Celf4;4930474G06Rik	dist=959462;dist=1846545	.	.
5_60	chr18	26750219	26750219	C	T	intergenic	Celf4;4930474G06Rik	dist=996062;dist=1809945	.	.
5_60	chr18	27837221	27837221	C	T	intergenic	NONE;4930474G06Rik	dist=NONE;dist=722943	.	.
5_60	chr18	27837222	27837222	C	T	intergenic	NONE;4930474G06Rik	dist=NONE;dist=722942	.	.
5_60	chr18	28883609	28883609	T	A	ncRNA_intronic	4930474G06Rik;Gm33948	.	.	.
5_60	chr18	29431401	29431401	C	T	ncRNA_intronic	4930578E11Rik	.	.	.
5_60	chr18	30749981	30749981	T	C	intergenic	Pik3c3;Rit2	dist=401855;dist=224333	.	.
5_60	chr18	32072552	32072552	C	A	intronic	Iws1	.	.	.
5_60	chr18	37194122	37194122	C	T	intronic	Gm37013;Gm38666;Gm38667	.	.	.
5_60	chr18	38862785	38862785	C	T	intronic	Fgf1	.	.	.
5_60	chr18	39363757	39363757	C	A	intronic	Arhgap26	.	.	.
5_60	chr18	44196131	44196131	T	A	UTR5	Spink11	NM_001048217:c.-430A>T	.	.
5_60	chr18	49228891	49228891	G	C	intergenic	G630055G22Rik;1700044K03Rik	dist=1120911;dist=294398	.	.
5_60	chr18	51590427	51590427	T	C	intergenic	Prr16;Mir28a	dist=285786;dist=533098	.	.
5_60	chr18	52804306	52804306	G	A	intronic	Sncaip	.	.	.
5_60	chr18	54921746	54921746	G	A	intronic	Zfp608	.	.	.
5_60	chr18	55404282	55404282	C	T	intergenic	Gm4221;Gramd3	dist=325882;dist=996058	.	.
5_60	chr18	55615581	55615581	G	A	intergenic	Gm4221;Gramd3	dist=537181;dist=784759	.	.
5_60	chr18	58738229	58738229	G	A	intergenic	Isoc1;Adamts19	dist=58659;dist=98134	.	.
5_60	chr18	58826112	58826112	C	T	intergenic	Isoc1;Adamts19	dist=146542;dist=10251	.	.
5_60	chr18	60350031	60350031	C	A	intergenic	F830016B08Rik;Iigp1	dist=47015;dist=23585	.	.
5_60	chr18	61584996	61584996	A	T	intronic	Csnk1a1	.	.	.
5_60	chr18	62504335	62504335	G	A	UTR3	Fbxo38	NM_134136:c.*367C>T;NM_001361091:c.*367C>T;NM_001361089:c.*367C>T;NM_001361090:c.*367C>T;NM_001361088:c.*367C>T	.	.
5_60	chr18	62742657	62742657	G	A	intergenic	Spink13;Gm36598	dist=1270;dist=1923	.	.
5_60	chr18	63142140	63142140	G	A	intronic	Piezo2	.	.	.
5_60	chr18	63836017	63836017	G	A	intronic	Wdr7	.	.	.
5_60	chr18	64391212	64391212	C	T	UTR3	Onecut2	NM_194268:c.*4581C>T	.	.
5_60	chr18	64750517	64750517	C	T	intergenic	Atp8b1;Nedd4l	dist=89517;dist=137239	.	.
5_60	chr18	66602616	66602616	G	A	intergenic	Gm9926;Mc4r	dist=90879;dist=255089	.	.
5_60	chr18	71576840	71576840	G	T	intronic	Dcc	.	.	.
5_60	chr18	74725828	74725828	C	A	intronic	Myo5b	.	.	.
5_60	chr18	75833429	75833429	C	T	intronic	Zbtb7c	.	.	.
5_60	chr18	76346463	76346463	C	T	intergenic	Smad2;Gm31875	dist=34716;dist=207217	.	.
5_60	chr18	77734747	77734747	C	T	intergenic	A330094K24Rik;5730552O08Rik	dist=1277;dist=10323	.	.
5_60	chr18	78576019	78576019	G	A	intronic	Slc14a2	.	.	.
5_60	chr18	79145183	79145183	C	T	intergenic	Setbp1;Gm36718	dist=34739;dist=874111	.	.
5_60	chr18	79867051	79867051	G	T	intergenic	Setbp1;Gm36718	dist=756607;dist=152243	.	.
5_60	chr18	83337254	83337254	T	A	intergenic	4921531P14Rik;Tshz1	dist=11370;dist=674373	.	.
5_60	chr18	85187608	85187608	G	A	intergenic	Fbxo15;Gm32291	dist=206135;dist=477475	.	.
5_60	chr18	85904224	85904224	G	A	intergenic	Gm32291;Neto1	dist=237400;dist=490728	.	.
5_60	chr18	87243364	87243364	A	G	intergenic	Cbln2;Socs6	dist=525081;dist=1621805	.	.
5_60	chr19	3924966	3924966	C	T	intronic	Aldh3b1	.	.	.
5_60	chr19	10024752	10024752	C	G	intronic	Rab3il1	.	.	.
5_60	chr19	10134615	10134615	G	A	intergenic	Fads2;Fads1	dist=33112;dist=48273	.	.
5_60	chr19	10173918	10173918	C	T	intergenic	Fads2;Fads1	dist=72415;dist=8970	.	.
5_60	chr19	15868205	15868205	G	A	intergenic	Tle4;Psat1	dist=1270022;dist=36918	.	.
5_60	chr19	18217683	18217683	G	T	intergenic	Pcsk5;Ostf1	dist=380051;dist=362681	.	.
5_60	chr19	19136039	19136039	G	A	intergenic	Rorb;Gm3728	dist=24843;dist=869901	.	.
5_60	chr19	20008039	20008039	C	A	ncRNA_intronic	Gm3728	.	.	.
5_60	chr19	20443448	20443448	C	A	intergenic	1500015L24Rik;Aldh1a1	dist=20663;dist=49135	.	.
5_60	chr19	25462802	25462802	G	A	intergenic	Kank1;Dmrt1	dist=28304;dist=42904	.	.
5_60	chr19	26384907	26384907	G	A	intergenic	1700048O14Rik;Smarca2	dist=338460;dist=220253	.	.
5_60	chr19	29670451	29670451	C	T	intergenic	Ermp1;Mlana	dist=22036;dist=27490	.	.
5_60	chr19	30342332	30342332	C	A	intergenic	Mbl2;Ppp1r2-ps3	dist=102645;dist=196544	.	.
5_60	chr19	31686417	31686417	G	A	intronic	Prkg1	.	.	.
5_60	chr19	33649243	33649243	G	A	intergenic	Gm8978;Lipo2	dist=23994;dist=70431	.	.
5_60	chr19	33981837	33981837	C	T	intergenic	Lipf;Lipk	dist=5024;dist=26417	.	.
5_60	chr19	36039845	36039845	C	T	intronic	Htr7	.	.	.
5_60	chr19	36851944	36851944	A	C	intronic	Tnks2	.	.	.
5_60	chr19	36851955	36851955	A	C	intronic	Tnks2	.	.	.
5_60	chr19	40086574	40086574	G	A	intergenic	Cyp2c54;Cyp2c50	dist=12761;dist=3105	.	.
5_60	chr19	41396306	41396306	G	A	intergenic	Pik3ap1;Lcor	dist=11204;dist=86376	.	.
5_60	chr19	50240628	50240628	G	A	intronic	Sorcs1	.	.	.
5_60	chr19	50264202	50264202	C	T	intronic	Sorcs1	.	.	.
5_60	chr19	55656294	55656294	G	T	ncRNA_intronic	4930552P12Rik	.	.	.
5_60	chr19	56752344	56752344	C	T	intergenic	Adrb1;Ccdc186	dist=27194;dist=35141	.	.
5_60	chr19	57100902	57100902	T	C	intronic	Ablim1	.	.	.
5_60	chr19	59951796	59951796	G	A	intergenic	Rab11fip2;E330013P04Rik	dist=8142;dist=192879	.	.
5_60	chrX	40494677	40494677	C	T	intergenic	Cypt14;Gria3	dist=631073;dist=906142	.	.
5_60	chrX	41680034	41680034	G	A	intergenic	Gria3;Thoc2	dist=1433;dist=114960	.	.
5_60	chrX	41816363	41816363	G	A	intronic	Thoc2	.	.	.
5_60	chrX	44680005	44680005	C	T	intergenic	Dcaf12l2;Dcaf12l1	dist=311668;dist=106562	.	.
5_60	chrX	65809923	65809923	C	T	intergenic	Ctag2;Slitrk2	dist=760906;dist=839395	.	.
5_60	chrX	69122752	69122752	T	C	intergenic	Gm6812;Aff2	dist=229699;dist=237579	.	.
5_60	chrX	70617603	70617603	G	A	intergenic	Gm14725;Mamld1	dist=71218;dist=432653	.	.
5_60	chrX	78154377	78154377	C	T	intergenic	Gm5938;Obp1b	dist=23974;dist=32431	.	.
5_60	chrX	80632336	80632336	G	A	intergenic	Mageb16;Tmem47	dist=960901;dist=438308	.	.
5_60	chrX	82072972	82072972	G	A	intergenic	4930595M18Rik;Dmd	dist=614850;dist=875898	.	.
5_60	chrX	84842199	84842199	C	T	intronic	Dmd	.	.	.
5_60	chrX	88020027	88020027	G	A	intronic	Il1rapl1	.	.	.
5_60	chrX	88055176	88055176	G	A	intronic	Il1rapl1	.	.	.
5_60	chrX	90264479	90264479	C	T	intergenic	4930415L06Rik;Gm44	dist=331627;dist=627663	.	.
5_60	chrX	96935409	96935409	G	T	intergenic	Gpr165;Pgr15l	dist=216021;dist=137187	.	.
5_60	chrX	106566955	106566955	G	A	intergenic	Fndc3c1;Cysltr1	dist=81726;dist=9554	.	.
5_60	chrX	109387271	109387271	C	T	intergenic	Gm6377;Gm7134	dist=186826;dist=985482	.	.
5_60	chrX	111068506	111068506	G	A	intergenic	Pou3f4;Cylc1	dist=249398;dist=41912	.	.
5_60	chrX	127828956	127828956	C	T	intergenic	Cldn34c4;4930558G05Rik	dist=92402;dist=1222568	.	.
5_60	chrX	128848715	128848715	G	A	intergenic	Cldn34c4;4930558G05Rik	dist=1112161;dist=202809	.	.
5_60	chrX	152462993	152462993	G	A	intergenic	Gm4750;Gm4750	dist=28320;dist=26671	.	.
5_60	chrX	157305725	157305725	C	A	intronic	Phex	.	.	.
5_60	chrX	163412800	163412800	G	A	intergenic	Bc1;Grpr	dist=60236;dist=101104	.	.
5_60	chrX	165160631	165160631	G	T	intronic	Glra2	.	.	.
5_60	chrX	167212907	167212907	G	T	intergenic	Tmsb4x;Tlr8	dist=3689;dist=28216	.	.
5_60	chrX	167212908	167212908	G	A	intergenic	Tmsb4x;Tlr8	dist=3690;dist=28215	.	.
5_60	chrY	1385242	1385242	G	A	intronic	Usp9y	.	.	.
