# Supplementary material for: Genomic stability of mouse spermatogonial stem cells in vitro
Source: Sci Rep. 2021 Dec 17;11:24199. doi: 10.1038/s41598-021-03658-1 (PMC8683475; doi:10.1038/s41598-021-03658-1)
Supplement: Supplementary file 11 — Supplementary Table 10. [file 41598_2021_3658_MOESM11_ESM.csv]

sample	Chr	Start	End	Ref	Alt	Func.refGene	Gene.refGene	GeneDetail.refGene	ExonicFunc.refGene	AAChange.refGene
5_36	chr2	120593061	120593061	A	-	intronic	Snap23	.	.	.
5_36	chr2	174576056	174576059	CTTC	-	intergenic	Prelid3b;Zfp831	dist=103115;dist=67475	.	.
5_36	chr4	31174597	31174597	-	T	intergenic	4930556G01Rik;Map3k7	dist=318853;dist=789510	.	.
5_36	chr4	90767233	90767233	-	TATGCATA	intergenic	Gm12633;Elavl2	dist=405919;dist=483456	.	.
5_36	chr6	18359850	18359851	AT	-	intergenic	Cftr;Cttnbp2	dist=37081;dist=6621	.	.
5_36	chr6	82030401	82030401	-	TTTCTT	intergenic	Gm20383;Eva1a	dist=37984;dist=11227	.	.
5_36	chr8	87644053	87644053	T	-	intergenic	1700096P03Rik;Zfp423	dist=1843;dist=17757	.	.
5_36	chr9	34302539	34302539	A	-	intergenic	7630403G23Rik;Kirrel3	dist=243520;dist=186192	.	.
5_36	chr9	53443813	53443813	T	-	intronic	Atm	.	.	.
5_36	chr10	91958686	91958687	AG	-	intergenic	Gm31592;Mir135a-2	dist=5106;dist=113399	.	.
5_36	chr12	3603231	3603258	TACAGTTTTCTCCCCCTCTGTGAAGATG	-	intronic	Dtnb	.	.	.
5_36	chr12	80515066	80515066	A	-	ncRNA_intronic	2310002D06Rik	.	.	.
5_36	chr13	40636618	40636624	TCGGTGT	-	intergenic	Ofcc1;Tfap2a	dist=348607;dist=78678	.	.
5_36	chr14	92561522	92561525	TTGT	-	intergenic	NONE;Pcdh9	dist=NONE;dist=452175	.	.
5_36	chr15	44831533	44831533	-	G	intergenic	2310069G16Rik;A930017M01Rik	dist=25704;dist=49861	.	.
5_36	chr15	90590324	90590324	-	A	intronic	Cpne8	.	.	.
5_36	chr16	5164031	5164051	GACCTACTTGGTGGGAGGAGA	-	intronic	Sec14l5	.	.	.
5_36	chr16	6455649	6455649	-	T	intronic	Rbfox1	.	.	.
5_36	chr19	12583962	12583962	-	A	UTR5	Fam111a	NM_026640:c.-83_-82insA	.	.
5_60	chr1	45092539	45092539	T	-	intergenic	Gulp1;Col3a1	dist=295703;dist=218999	.	.
5_60	chr1	63829380	63829380	-	ACC	intergenic	4933402D24Rik;Gm13749	dist=60113;dist=135347	.	.
5_60	chr1	107000527	107000533	CTATGAT	-	exonic	Serpinb13	.	frameshift deletion	Serpinb13:NM_172852:exon8:c.876_882del:p.Y293Wfs*42
5_60	chr1	129374409	129374409	T	-	intronic	Thsd7b	.	.	.
5_60	chr2	69582495	69582495	-	A	intronic	Lrp2	.	.	.
5_60	chr2	120593061	120593061	A	-	intronic	Snap23	.	.	.
5_60	chr3	26559270	26559270	C	-	intergenic	Nlgn1;Spata16	dist=227361;dist=78361	.	.
5_60	chr3	51105371	51105372	AG	-	intergenic	Slc7a11;Noct	dist=661758;dist=119075	.	.
5_60	chr3	100509071	100509071	-	T	intergenic	Tent5c;Man1a2	dist=19879;dist=53134	.	.
5_60	chr3	103615357	103615357	-	TCATGTCCCACTGTGTCT	intronic	Syt6	.	.	.
5_60	chr3	131173059	131173059	A	-	intronic	Lef1	.	.	.
5_60	chr4	31174597	31174597	-	T	intergenic	4930556G01Rik;Map3k7	dist=318853;dist=789510	.	.
5_60	chr4	31793588	31793588	C	-	intergenic	4930556G01Rik;Map3k7	dist=937844;dist=170519	.	.
5_60	chr4	50897461	50897476	GATTTTACTGTGGCTA	-	intergenic	Grin3a;Cylc2	dist=1051692;dist=319202	.	.
5_60	chr4	90767233	90767233	-	TATGCATA	intergenic	Gm12633;Elavl2	dist=405919;dist=483456	.	.
5_60	chr5	32613445	32613445	-	T	intronic	Yes1	.	.	.
5_60	chr5	37592518	37592518	-	GGGGG	intronic	Stk32b	.	.	.
5_60	chr5	44506293	44506293	A	-	intronic	Ldb2	.	.	.
5_60	chr5	119546733	119546733	C	-	intergenic	Gm31314;AW549542	dist=18776;dist=23396	.	.
5_60	chr5	147723861	147723861	-	AGAG	intronic	Flt1	.	.	.
5_60	chr6	114237704	114237707	GAGA	-	intronic	Slc6a11	.	.	.
5_60	chr6	141523079	141523088	TGTTTTGTTC	-	intergenic	Pde3a;Slco1c1	dist=17139;dist=1266	.	.
5_60	chr7	144418215	144418233	CAACCTACCATGTTTCCAC	-	intronic	Shank2	.	.	.
5_60	chr8	87644053	87644053	T	-	intergenic	1700096P03Rik;Zfp423	dist=1843;dist=17757	.	.
5_60	chr8	89887900	89887904	CCGTG	-	intergenic	Gm3134;Tox3	dist=816881;dist=359208	.	.
5_60	chr9	34302539	34302539	A	-	intergenic	7630403G23Rik;Kirrel3	dist=243520;dist=186192	.	.
5_60	chr9	53443813	53443813	T	-	intronic	Atm	.	.	.
5_60	chr9	88475520	88475520	-	AAAAAA	intronic	Syncrip	.	.	.
5_60	chr9	92560195	92560195	G	-	intronic	Plod2	.	.	.
5_60	chr9	117286105	117286106	CA	-	intronic	Rbms3	.	.	.
5_60	chr11	14327299	14327299	T	-	intergenic	4930554G24Rik;1700046C09Rik	dist=148258;dist=233037	.	.
5_60	chr11	99472550	99472550	A	-	intergenic	Krt20;Krt23	dist=34397;dist=5423	.	.
5_60	chr12	3603231	3603258	TACAGTTTTCTCCCCCTCTGTGAAGATG	-	intronic	Dtnb	.	.	.
5_60	chr12	38372069	38372069	C	-	intronic	Dgkb	.	.	.
5_60	chr13	9865433	9865433	G	-	intergenic	Zmynd11;Chrm3	dist=100112;dist=11180	.	.
5_60	chr13	25968323	25968323	-	T	intergenic	Gm11351;1700092E19Rik	dist=2007;dist=314836	.	.
5_60	chr14	35445438	35445439	AT	-	intronic	Grid1	.	.	.
5_60	chr14	93972940	93972940	T	-	intergenic	Pcdh9;Spertl	dist=82261;dist=1908314	.	.
5_60	chr14	118047663	118047663	G	-	intronic	Dct	.	.	.
5_60	chr15	39725193	39725195	CTA	-	intergenic	Rims2;Dcstamp	dist=40821;dist=20735	.	.
5_60	chr16	5164031	5164051	GACCTACTTGGTGGGAGGAGA	-	intronic	Sec14l5	.	.	.
5_60	chr16	21071926	21071937	TTTTGTTTTTGT	-	intergenic	Gm6557;Teddm3	dist=8586;dist=80722	.	.
5_60	chr16	37683729	37683729	-	GAA	intergenic	Ndufb4;Fstl1	dist=29361;dist=93326	.	.
5_60	chr17	15734674	15734674	-	T	intronic	Chd1	.	.	.
5_60	chr17	56467025	56467033	ATTATGGGG	-	intronic	Ptprs	.	.	.
5_60	chr17	61381330	61381330	C	-	intergenic	NONE;Efna5	dist=NONE;dist=1221627	.	.
5_60	chr18	29431400	29431400	-	A	ncRNA_intronic	4930578E11Rik	.	.	.
5_60	chr18	57323499	57323499	-	GAAAA	intergenic	Megf10;Prrc1	dist=26032;dist=31234	.	.
5_60	chr18	62829907	62829907	-	ATTC	intergenic	Gm36598;Apcdd1	dist=63946;dist=92420	.	.
5_60	chr19	12583962	12583962	-	A	UTR5	Fam111a	NM_026640:c.-83_-82insA	.	.
5_60	chrX	106218155	106218158	GGCA	-	exonic	Taf9b	.	frameshift deletion	Taf9b:NM_001001176:exon4:c.344_347del:p.L115Hfs*7	Taf9b:NM_001167988:exon5:c.476_479del:p.L159Hfs*7
