# Supplementary material for: Genomic stability of mouse spermatogonial stem cells in vitro
Source: Sci Rep. 2021 Dec 17;11:24199. doi: 10.1038/s41598-021-03658-1 (PMC8683475; doi:10.1038/s41598-021-03658-1)
Supplement: Supplementary file 12 — Supplementary Table 11. [file 41598_2021_3658_MOESM12_ESM.csv]

ensembl transcript id	chrom	strand	txStart	txEnd	gene symbol
ENSMUST00000056416.8	chr16	+	6349137	7411526	Rbfox1
ENSMUST00000115841.9	chr16	+	6809221	7409813	Rbfox1
ENSMUST00000229741.1	chr16	+	7069845	7409813	Rbfox1
ENSMUST00000231194.1	chr16	+	7193746	7409969	Rbfox1
ENSMUST00000231088.1	chr16	+	7224309	7409997	Rbfox1
ENSMUST00000230593.1	chr16	+	7870101	7879859	Gm49534
ENSMUST00000158881.1	chr16	+	8203974	8204248	Gm23476
ENSMUST00000158968.1	chr16	+	8336992	8337096	Gm26159
ENSMUST00000103964.1	chr16	+	8402813	8402957	Gm24579
ENSMUST00000023400.3	chr16	-	8409274	8425136	Tmem114
ENSMUST00000122526.1	chr16	-	8449497	8449786	Gm25782
ENSMUST00000046470.15	chr16	+	8470787	8490684	Mettl22
ENSMUST00000104369.1	chr16	-	8480659	8480741	Gm23706
ENSMUST00000065987.13	chr16	+	8513428	8621568	Abat
ENSMUST00000115838.7	chr16	+	8513480	8603047	Abat
ENSMUST00000115839.8	chr16	+	8513484	8619570	Abat
ENSMUST00000102085.1	chr16	-	8623162	8623270	Gm22137
ENSMUST00000052505.9	chr16	-	8633228	8637712	Tmem186
ENSMUST00000023396.9	chr16	+	8637673	8657531	Pmm2
ENSMUST00000230828.1	chr16	+	8637755	8662467	Pmm2
ENSMUST00000008537.9	chr16	-	8658579	8672155	Carhsp1
ENSMUST00000201722.1	chr16	+	8680769	8683905	Gm5767
ENSMUST00000202157.1	chr16	+	8682829	8683911	Gm5767
ENSMUST00000160405.7	chr16	-	8689594	8792308	Usp7
ENSMUST00000161046.8	chr16	-	8690145	8738342	Usp7
ENSMUST00000122788.1	chr16	-	8766168	8766276	Gm25805
ENSMUST00000023150.6	chr16	+	8830099	8858922	1810013L24Rik
ENSMUST00000157357.1	chr16	-	8873078	8873171	Gm22224
ENSMUST00000230927.1	chr16	+	8944912	8969900	Gm30371
ENSMUST00000229201.1	chr16	+	9049971	9055398	Gm30567
ENSMUST00000229154.1	chr16	+	9079395	9080596	Gm49448
ENSMUST00000229166.1	chr16	+	9080144	9137444	Gm49448
ENSMUST00000229655.1	chr16	+	9158769	9162334	Gm49451
ENSMUST00000199708.4	chr16	-	9567897	9994923	Grin2a
ENSMUST00000115835.7	chr16	-	9577740	9994582	Grin2a
ENSMUST00000032331.7	chr16	-	9577826	9992533	Grin2a
ENSMUST00000121292.7	chr16	+	10170225	10174630	Rpl39l
ENSMUST00000044103.5	chr16	+	10170227	10174911	Rpl39l
ENSMUST00000230210.1	chr16	-	10186292	10227524	Gm49455
ENSMUST00000044005.13	chr16	+	10192711	10243051	Atf7ip2
ENSMUST00000119023.7	chr16	+	10192905	10237288	Atf7ip2
ENSMUST00000117220.7	chr16	+	10192921	10240814	Atf7ip2
ENSMUST00000100191.3	chr16	+	10192925	10227143	Atf7ip2
ENSMUST00000158938.1	chr16	+	10237917	10238020	Gm24667
ENSMUST00000175510.1	chr16	+	10273749	10273821	Gm22932
ENSMUST00000078357.4	chr16	-	10281748	10313968	Emp2
ENSMUST00000230588.1	chr16	-	10324104	10331285	Gm1600
ENSMUST00000043415.12	chr16	-	10357947	10395490	Tekt5
ENSMUST00000115831.1	chr16	-	10361253	10395448	Tekt5
ENSMUST00000023146.4	chr16	+	10411947	10424428	Nubp1
ENSMUST00000051118.6	chr16	-	10420556	10447362	Tvp23a
ENSMUST00000230395.1	chr16	+	10480058	10526426	Ciita
ENSMUST00000230450.1	chr16	+	10480163	10526426	Ciita
ENSMUST00000023147.7	chr16	+	10488278	10528418	Ciita
ENSMUST00000230146.1	chr16	+	10489780	10526426	Ciita
ENSMUST00000230392.1	chr16	+	10489782	10492234	Ciita
ENSMUST00000184863.7	chr16	-	10502530	10543054	Dexi
ENSMUST00000038281.5	chr16	-	10530206	10543054	Dexi
ENSMUST00000115824.9	chr16	+	10545338	10744878	Clec16a
ENSMUST00000155633.7	chr16	+	10545363	10744878	Clec16a
ENSMUST00000066345.14	chr16	+	10545386	10744871	Clec16a
ENSMUST00000115827.7	chr16	+	10545397	10721418	Clec16a
ENSMUST00000038145.12	chr16	+	10545408	10695728	Clec16a
ENSMUST00000115823.1	chr16	+	10600550	10742465	Clec16a
ENSMUST00000126849.1	chr16	-	10669247	10683539	Gm15558
ENSMUST00000229866.1	chr16	-	10782239	10785536	Socs1
ENSMUST00000038099.5	chr16	-	10782242	10785536	Socs1
ENSMUST00000051297.8	chr16	-	10787935	10788660	Tnp2
ENSMUST00000050864.6	chr16	-	10790504	10790914	Prm3
ENSMUST00000037996.6	chr16	-	10791379	10792105	Prm2
ENSMUST00000189593.1	chr16	-	10791536	10796134	Prm2
ENSMUST00000023144.5	chr16	-	10796325	10796886	Prm1
ENSMUST00000230568.1	chr16	-	10796325	10805839	Prm1
ENSMUST00000230936.1	chr16	+	10797942	10812726	Gm46563
ENSMUST00000115822.1	chr16	+	10812914	10812994	Gm11172
ENSMUST00000181732.1	chr16	+	10827926	10833507	Gm26822
ENSMUST00000037913.8	chr16	+	10835058	10843238	Rmi2
ENSMUST00000178424.1	chr16	-	10912011	10914797	Gm21859
ENSMUST00000023143.13	chr16	-	10959274	10993121	Litaf
ENSMUST00000117360.7	chr16	-	10960823	10975579	Litaf
ENSMUST00000177685.1	chr16	+	10965723	10965849	Gm26268
ENSMUST00000157918.1	chr16	+	10994385	10994569	Gm24961
ENSMUST00000229764.1	chr16	+	11031955	11036420	Gm10832
ENSMUST00000228962.1	chr16	+	11060944	11072983	Snn
ENSMUST00000089011.5	chr16	+	11066329	11074985	Snn
ENSMUST00000038424.13	chr16	-	11074910	11134650	Txndc11
ENSMUST00000118362.7	chr16	-	11085518	11134611	Txndc11
