# Supplementary material for: Genomic stability of mouse spermatogonial stem cells in vitro
Source: Sci Rep. 2021 Dec 17;11:24199. doi: 10.1038/s41598-021-03658-1 (PMC8683475; doi:10.1038/s41598-021-03658-1)
Supplement: Supplementary file 13 — Supplementary Legends. [file 41598_2021_3658_MOESM13_ESM.xlsx]

## Sheet: Sheet1
# Supplemental table legend
# SNVs and INDELs with low allele frequencies were excluded to ensure high fidelity mutation detection. The thresholds of allele frequency were 0.3 for clonal cultures of GS cells (supplemental table 1,2,5,6), 0.4 for clonal cultures of mGS cells (supplemental table 3,4,7,8), and 0.4 for bulk cultures of GS cells (supplemental table 9,10). Subclone 2 in supplemental table 3 and 4 was omitted as a…
supplemental table	file name	description
supplemental table 1	supp_table1_gs_clonal_exp1_snv.csv	SNVs detected in experiment 1 of clonal cultures of GS cells with ANNOVAR annotation
supplemental table 2	supp_table2_gs_clonal_exp1_indel.csv	INDELS detected in experiment 1 of clonal cultures of GS cells with ANNOVAR annotation
supplemental table 3	supp_table3_mgs_clonal_exp1_snv.csv	SNVs detected in experiment 1 of clonal cultures of mGS cells with ANNOVAR annotation
supplemental table 4	supp_table4_mgs_clonal_exp1_indel.csv	INDELS detected in experiment 1 of clonal cultures of mGS cells with ANNOVAR annotation
supplemental table 5	supp_table5_gs_clonal_exp2_snv.csv	SNVs detected in experiment 2 of clonal cultures of GS cells with ANNOVAR annotation
supplemental table 6	supp_table6_gs_clonal_exp2_indel.csv	INDELS detected in experiment 2 of clonal cultures of GS cells with ANNOVAR annotation
supplemental table 7	supp_table7_mgs_clonal_exp2_snv.csv	SNVs detected in experiment 2 of clonal cultures of mGS cells with ANNOVAR annotation
supplemental table 8	supp_table8_mgs_clonal_exp2_indel.csv	INDELS detected in experiment 2 of clonal cultures of mGS cells with ANNOVAR annotation
supplemental table 9	supp_table9_gs_bulk_snv.csv	SNVs detected in bulk cultures of GS cells with ANNOVAR annotation
supplemental table 10	supp_table10_gs_bulk_indel.csv	INDELs detected in bulk cultures of GS cells with ANNOVAR annotation
supplemental table 11	supp_table11_chr16_amplified_region_transcripts.csv	the transcripts present in the 6.05 to 11.1 MB region of mouse chromosome 16 amplified in bulk cultures of GS cells
